# Supplementary material for: CD8α and CD70 mark human natural killer cell populations which differ in cytotoxicity
Source: Front Immunol. 2025 Feb 19;16:1526379. doi: 10.3389/fimmu.2025.1526379 (PMC11880019; doi:10.3389/fimmu.2025.1526379)
Supplement: Supplementary file 7 [file Table2.xlsx]

## Sheet: Best killers GSEA
Gene sets enriched in Best killers phenotype (9 samples):
RANK	NAME	GS<br> follow link to MSigDB	Details	SIZE	ES	NES	NOM p-val	FDR q-val	FWER p-val	RANK AT MAX	LEADING EDGE
1	HALLMARK_E2F_TARGETS	http://www.gsea-msigdb.org/gsea/msigdb/human/geneset/HALLMARK_E2F_TARGETS	HALLMARK_E2F_TARGETS!A1	200	0.901623	2.91254	0	0	0	2600	tags=85%, list=6%, signal=90%
2	HALLMARK_G2M_CHECKPOINT	http://www.gsea-msigdb.org/gsea/msigdb/human/geneset/HALLMARK_G2M_CHECKPOINT	HALLMARK_G2M_CHECKPOINT!A1	200	0.831727	2.66375	0	0	0	2404	tags=61%, list=6%, signal=64%
3	HALLMARK_MYC_TARGETS_V1	http://www.gsea-msigdb.org/gsea/msigdb/human/geneset/HALLMARK_MYC_TARGETS_V1	HALLMARK_MYC_TARGETS_V1!A1	200	0.808147	2.64172	0	0	0	4514	tags=77%, list=11%, signal=85%
4	HALLMARK_MTORC1_SIGNALING	http://www.gsea-msigdb.org/gsea/msigdb/human/geneset/HALLMARK_MTORC1_SIGNALING	HALLMARK_MTORC1_SIGNALING!A1	200	0.723789	2.34467	0	0	0	4404	tags=61%, list=10%, signal=68%
5	HALLMARK_OXIDATIVE_PHOSPHORYLATION	http://www.gsea-msigdb.org/gsea/msigdb/human/geneset/HALLMARK_OXIDATIVE_PHOSPHORYLATION	HALLMARK_OXIDATIVE_PHOSPHORYLAT!A1	200	0.699823	2.27372	0	0	0	4491	tags=59%, list=11%, signal=66%
6	HALLMARK_MITOTIC_SPINDLE	http://www.gsea-msigdb.org/gsea/msigdb/human/geneset/HALLMARK_MITOTIC_SPINDLE	HALLMARK_MITOTIC_SPINDLE!A1	199	0.613689	1.97107	0	0	0	3473	tags=37%, list=8%, signal=40%
7	HALLMARK_MYC_TARGETS_V2	http://www.gsea-msigdb.org/gsea/msigdb/human/geneset/HALLMARK_MYC_TARGETS_V2	HALLMARK_MYC_TARGETS_V2!A1	58	0.707487	1.93843	0	0	0	5308	tags=60%, list=13%, signal=69%
9	HALLMARK_DNA_REPAIR	http://www.gsea-msigdb.org/gsea/msigdb/human/geneset/HALLMARK_DNA_REPAIR	HALLMARK_DNA_REPAIR!A1	150	0.573475	1.80077	0	0.000182222	0.001	4205	tags=45%, list=10%, signal=49%
8	HALLMARK_UNFOLDED_PROTEIN_RESPONSE	http://www.gsea-msigdb.org/gsea/msigdb/human/geneset/HALLMARK_UNFOLDED_PROTEIN_RESPONSE	HALLMARK_UNFOLDED_PROTEIN_RESPO!A1	113	0.599925	1.80712	0	0.000205	0.001	7693	tags=56%, list=18%, signal=68%
10	HALLMARK_FATTY_ACID_METABOLISM	http://www.gsea-msigdb.org/gsea/msigdb/human/geneset/HALLMARK_FATTY_ACID_METABOLISM	HALLMARK_FATTY_ACID_METABOLISM!A1	158	0.561116	1.77451	0	0.000342261	0.002	4606	tags=40%, list=11%, signal=45%
11	HALLMARK_ADIPOGENESIS	http://www.gsea-msigdb.org/gsea/msigdb/human/geneset/HALLMARK_ADIPOGENESIS		200	0.525079	1.71409	0	0.000799782	0.005	6896	tags=45%, list=16%, signal=54%
13	HALLMARK_CHOLESTEROL_HOMEOSTASIS	http://www.gsea-msigdb.org/gsea/msigdb/human/geneset/HALLMARK_CHOLESTEROL_HOMEOSTASIS		74	0.581807	1.67612	0	0.00106306	0.008	3490	tags=38%, list=8%, signal=41%
12	HALLMARK_ANDROGEN_RESPONSE	http://www.gsea-msigdb.org/gsea/msigdb/human/geneset/HALLMARK_ANDROGEN_RESPONSE		100	0.563247	1.69299	0	0.00115165	0.008	4997	tags=40%, list=12%, signal=45%
14	HALLMARK_GLYCOLYSIS	http://www.gsea-msigdb.org/gsea/msigdb/human/geneset/HALLMARK_GLYCOLYSIS		200	0.506854	1.64654	0	0.00174285	0.014	6935	tags=44%, list=16%, signal=52%
15	HALLMARK_INTERFERON_GAMMA_RESPONSE	http://www.gsea-msigdb.org/gsea/msigdb/human/geneset/HALLMARK_INTERFERON_GAMMA_RESPONSE		199	0.493854	1.59598	0	0.00345887	0.029	6908	tags=47%, list=16%, signal=56%
16	HALLMARK_SPERMATOGENESIS	http://www.gsea-msigdb.org/gsea/msigdb/human/geneset/HALLMARK_SPERMATOGENESIS		135	0.48853	1.50959	0.00442478	0.00690822	0.061	3965	tags=24%, list=9%, signal=27%
17	HALLMARK_UV_RESPONSE_UP	http://www.gsea-msigdb.org/gsea/msigdb/human/geneset/HALLMARK_UV_RESPONSE_UP		157	0.472104	1.47964	0.00232019	0.00944124	0.088	4025	tags=31%, list=10%, signal=34%
18	HALLMARK_PEROXISOME	http://www.gsea-msigdb.org/gsea/msigdb/human/geneset/HALLMARK_PEROXISOME		103	0.496722	1.47305	0.00424628	0.0102026	0.1	4395	tags=32%, list=10%, signal=36%
19	HALLMARK_ALLOGRAFT_REJECTION	http://www.gsea-msigdb.org/gsea/msigdb/human/geneset/HALLMARK_ALLOGRAFT_REJECTION		200	0.449752	1.46219	0.00213675	0.0113065	0.118	8544	tags=50%, list=20%, signal=62%
20	HALLMARK_PROTEIN_SECRETION	http://www.gsea-msigdb.org/gsea/msigdb/human/geneset/HALLMARK_PROTEIN_SECRETION		96	0.488593	1.44714	0.00417537	0.012546	0.137	7916	tags=49%, list=19%, signal=60%
21	HALLMARK_PI3K_AKT_MTOR_SIGNALING	http://www.gsea-msigdb.org/gsea/msigdb/human/geneset/HALLMARK_PI3K_AKT_MTOR_SIGNALING		105	0.480829	1.44422	0.00833333	0.0124984	0.144	6022	tags=41%, list=14%, signal=48%
22	HALLMARK_IL2_STAT5_SIGNALING	http://www.gsea-msigdb.org/gsea/msigdb/human/geneset/HALLMARK_IL2_STAT5_SIGNALING		199	0.421792	1.37279	0.00215983	0.0295378	0.325	7022	tags=41%, list=17%, signal=49%
23	HALLMARK_ESTROGEN_RESPONSE_LATE	http://www.gsea-msigdb.org/gsea/msigdb/human/geneset/HALLMARK_ESTROGEN_RESPONSE_LATE		200	0.42122	1.35828	0.00437637	0.0335588	0.366	3946	tags=22%, list=9%, signal=24%
24	HALLMARK_INFLAMMATORY_RESPONSE	http://www.gsea-msigdb.org/gsea/msigdb/human/geneset/HALLMARK_INFLAMMATORY_RESPONSE		200	0.405291	1.30954	0.0147368	0.0531526	0.516	8813	tags=43%, list=21%, signal=54%
25	HALLMARK_INTERFERON_ALPHA_RESPONSE	http://www.gsea-msigdb.org/gsea/msigdb/human/geneset/HALLMARK_INTERFERON_ALPHA_RESPONSE		97	0.443333	1.30501	0.0427928	0.0537023	0.533	7847	tags=51%, list=19%, signal=62%
26	HALLMARK_REACTIVE_OXYGEN_SPECIES_PATHWAY	http://www.gsea-msigdb.org/gsea/msigdb/human/geneset/HALLMARK_REACTIVE_OXYGEN_SPECIES_PATHWAY		48	0.461066	1.22222	0.126582	0.109895	0.796	8529	tags=54%, list=20%, signal=68%
27	HALLMARK_COMPLEMENT	http://www.gsea-msigdb.org/gsea/msigdb/human/geneset/HALLMARK_COMPLEMENT		200	0.374059	1.21316	0.0408163	0.115646	0.823	5327	tags=28%, list=13%, signal=32%
28	HALLMARK_APOPTOSIS	http://www.gsea-msigdb.org/gsea/msigdb/human/geneset/HALLMARK_APOPTOSIS		160	0.379179	1.18962	0.0767635	0.140095	0.897	8790	tags=39%, list=21%, signal=50%
29	HALLMARK_HYPOXIA	http://www.gsea-msigdb.org/gsea/msigdb/human/geneset/HALLMARK_HYPOXIA		200	0.364547	1.18409	0.073991	0.142479	0.911	8497	tags=41%, list=20%, signal=51%
30	HALLMARK_PANCREAS_BETA_CELLS	http://www.gsea-msigdb.org/gsea/msigdb/human/geneset/HALLMARK_PANCREAS_BETA_CELLS		40	0.466565	1.18395	0.196393	0.137893	0.912	6944	tags=28%, list=17%, signal=33%
31	HALLMARK_XENOBIOTIC_METABOLISM	http://www.gsea-msigdb.org/gsea/msigdb/human/geneset/HALLMARK_XENOBIOTIC_METABOLISM		200	0.361031	1.16308	0.0883721	0.163938	0.947	7727	tags=33%, list=18%, signal=40%
32	HALLMARK_BILE_ACID_METABOLISM	http://www.gsea-msigdb.org/gsea/msigdb/human/geneset/HALLMARK_BILE_ACID_METABOLISM		112	0.349065	1.06305	0.275556	0.360479	1	8572	tags=38%, list=20%, signal=48%
33	HALLMARK_APICAL_JUNCTION	http://www.gsea-msigdb.org/gsea/msigdb/human/geneset/HALLMARK_APICAL_JUNCTION		200	0.323016	1.04478	0.311688	0.40276	1	6212	tags=32%, list=15%, signal=37%
34	HALLMARK_HEME_METABOLISM	http://www.gsea-msigdb.org/gsea/msigdb/human/geneset/HALLMARK_HEME_METABOLISM		200	0.298475	0.970154	0.534188	0.628973	1	5529	tags=26%, list=13%, signal=30%
36	HALLMARK_APICAL_SURFACE	http://www.gsea-msigdb.org/gsea/msigdb/human/geneset/HALLMARK_APICAL_SURFACE		44	0.352655	0.932818	0.554192	0.732585	1	6457	tags=32%, list=15%, signal=38%
37	HALLMARK_IL6_JAK_STAT3_SIGNALING	http://www.gsea-msigdb.org/gsea/msigdb/human/geneset/HALLMARK_IL6_JAK_STAT3_SIGNALING		87	0.30035	0.878973	0.708155	0.906432	1	9982	tags=38%, list=24%, signal=50%
35	HALLMARK_KRAS_SIGNALING_UP	http://www.gsea-msigdb.org/gsea/msigdb/human/geneset/HALLMARK_KRAS_SIGNALING_UP		200	0.287776	0.933769	0.719647	0.749079	1	7858	tags=33%, list=19%, signal=40%
38	HALLMARK_UV_RESPONSE_DN	http://www.gsea-msigdb.org/gsea/msigdb/human/geneset/HALLMARK_UV_RESPONSE_DN		144	0.278972	0.862976	0.873874	0.928951	1	8813	tags=38%, list=21%, signal=48%
39	HALLMARK_ESTROGEN_RESPONSE_EARLY	http://www.gsea-msigdb.org/gsea/msigdb/human/geneset/HALLMARK_ESTROGEN_RESPONSE_EARLY		200	0.26368	0.852387	0.952941	0.93155	1	8562	tags=34%, list=20%, signal=42%
41	HALLMARK_ANGIOGENESIS	http://www.gsea-msigdb.org/gsea/msigdb/human/geneset/HALLMARK_ANGIOGENESIS		36	0.287069	0.722749	0.966597	0.994545	1	11290	tags=47%, list=27%, signal=65%
40	HALLMARK_TNFA_SIGNALING_VIA_NFKB	http://www.gsea-msigdb.org/gsea/msigdb/human/geneset/HALLMARK_TNFA_SIGNALING_VIA_NFKB		199	0.255101	0.835602	0.983834	0.943021	1	8545	tags=34%, list=20%, signal=43%

## Sheet: Worst killers GSEA
Gene sets enriched in Worst killers phenotype (8 samples):
RANK	NAME	GS<br> follow link to MSigDB	SIZE	ES	NES	NOM p-val	FDR q-val	FWER p-val	RANK AT MAX	LEADING EDGE
1	HALLMARK_MYOGENESIS	http://www.gsea-msigdb.org/gsea/msigdb/human/geneset/HALLMARK_MYOGENESIS	200	-0.366406	-1.17561	0.0970696	1	0.948	9651	tags=40%, list=23%, signal=52%
2	HALLMARK_P53_PATHWAY	http://www.gsea-msigdb.org/gsea/msigdb/human/geneset/HALLMARK_P53_PATHWAY	200	-0.358501	-1.14975	0.100733	0.648441	0.977	5913	tags=32%, list=14%, signal=36%
3	HALLMARK_HEDGEHOG_SIGNALING	http://www.gsea-msigdb.org/gsea/msigdb/human/geneset/HALLMARK_HEDGEHOG_SIGNALING	36	-0.410219	-1.02909	0.392157	1	1	3023	tags=19%, list=7%, signal=21%
4	HALLMARK_KRAS_SIGNALING_DN	http://www.gsea-msigdb.org/gsea/msigdb/human/geneset/HALLMARK_KRAS_SIGNALING_DN	200	-0.316928	-1.0153	0.392123	0.896062	1	7890	tags=28%, list=19%, signal=34%
5	HALLMARK_NOTCH_SIGNALING	http://www.gsea-msigdb.org/gsea/msigdb/human/geneset/HALLMARK_NOTCH_SIGNALING	32	-0.384975	-0.934375	0.560461	1	1	4370	tags=25%, list=10%, signal=28%
6	HALLMARK_COAGULATION	http://www.gsea-msigdb.org/gsea/msigdb/human/geneset/HALLMARK_COAGULATION	138	-0.284093	-0.881324	0.826816	1	1	5006	tags=19%, list=12%, signal=21%
7	HALLMARK_EPITHELIAL_MESENCHYMAL_TRANSITION	http://www.gsea-msigdb.org/gsea/msigdb/human/geneset/HALLMARK_EPITHELIAL_MESENCHYMAL_TRANSITION	200	-0.251888	-0.807988	0.990366	1	1	9803	tags=36%, list=23%, signal=46%
8	HALLMARK_TGF_BETA_SIGNALING	http://www.gsea-msigdb.org/gsea/msigdb/human/geneset/HALLMARK_TGF_BETA_SIGNALING	54	-0.297861	-0.80256	0.882569	1	1	8358	tags=37%, list=20%, signal=46%
9	HALLMARK_WNT_BETA_CATENIN_SIGNALING	http://www.gsea-msigdb.org/gsea/msigdb/human/geneset/HALLMARK_WNT_BETA_CATENIN_SIGNALING	42	-0.307721	-0.782659	0.871094	0.9734	1	5361	tags=26%, list=13%, signal=30%

## Sheet: HALLMARK_E2F_TARGETS
NAME	SYMBOL	TITLE	RANK IN GENE LIST	RANK METRIC SCORE	RUNNING ES	CORE ENRICHMENT
row_0	H2AZ1	H2A.Z variant histone 1 [Source:HGNC Symbol;Acc:HGNC:4741]	1	1.81526	0.00984429	Yes
row_1	TUBB	tubulin beta class I [Source:HGNC Symbol;Acc:HGNC:20778]	2	1.70766	0.0191276	Yes
row_2	HMGB3	high mobility group box 3 [Source:HGNC Symbol;Acc:HGNC:5004]	8	1.60355	0.0277253	Yes
row_3	ASF1B	anti-silencing function 1B histone chaperone [Source:HGNC Symbol;Acc:HGNC:20996]	9	1.58789	0.0363575	Yes
row_4	LMNB1	lamin B1 [Source:HGNC Symbol;Acc:HGNC:6637]	12	1.54368	0.0447015	Yes
row_5	H2AX	H2A.X variant histone [Source:HGNC Symbol;Acc:HGNC:4739]	14	1.53155	0.0530035	Yes
row_6	GINS4	GINS complex subunit 4 [Source:HGNC Symbol;Acc:HGNC:28226]	16	1.52383	0.0612635	Yes
row_7	BIRC5	baculoviral IAP repeat containing 5 [Source:HGNC Symbol;Acc:HGNC:593]	20	1.48919	0.0692874	Yes
row_8	CKS2	CDC28 protein kinase regulatory subunit 2 [Source:HGNC Symbol;Acc:HGNC:2000]	25	1.44884	0.077068	Yes
row_9	CDCA8	cell division cycle associated 8 [Source:HGNC Symbol;Acc:HGNC:14629]	27	1.44162	0.0848811	Yes
row_10	SPC25	SPC25 component of NDC80 kinetochore complex [Source:HGNC Symbol;Acc:HGNC:24031]	29	1.42448	0.092601	Yes
row_11	DONSON	DNA replication fork stabilization factor DONSON [Source:HGNC Symbol;Acc:HGNC:2993]	30	1.42434	0.100344	Yes
row_12	KPNA2	karyopherin subunit alpha 2 [Source:HGNC Symbol;Acc:HGNC:6395]	31	1.42303	0.10808	Yes
row_13	CKS1B	CDC28 protein kinase regulatory subunit 1B [Source:HGNC Symbol;Acc:HGNC:19083]	32	1.42114	0.115806	Yes
row_14	CDKN3	cyclin dependent kinase inhibitor 3 [Source:HGNC Symbol;Acc:HGNC:1791]	33	1.41523	0.123499	Yes
row_15	STMN1	stathmin 1 [Source:HGNC Symbol;Acc:HGNC:6510]	34	1.41232	0.131177	Yes
row_16	CCNB2	cyclin B2 [Source:HGNC Symbol;Acc:HGNC:1580]	35	1.40889	0.138836	Yes
row_17	TCF19	transcription factor 19 [Source:HGNC Symbol;Acc:HGNC:11629]	36	1.40857	0.146493	Yes
row_18	RFC2	replication factor C subunit 2 [Source:HGNC Symbol;Acc:HGNC:9970]	39	1.40349	0.154075	Yes
row_19	MAD2L1	mitotic arrest deficient 2 like 1 [Source:HGNC Symbol;Acc:HGNC:6763]	44	1.40162	0.161599	Yes
row_20	SMC1A	structural maintenance of chromosomes 1A [Source:HGNC Symbol;Acc:HGNC:11111]	45	1.39957	0.169207	Yes
row_21	KIF4A	kinesin family member 4A [Source:HGNC Symbol;Acc:HGNC:13339]	48	1.37871	0.176655	Yes
row_22	UBE2T	ubiquitin conjugating enzyme E2 T [Source:HGNC Symbol;Acc:HGNC:25009]	51	1.36952	0.184052	Yes
row_23	DEK	DEK proto-oncogene [Source:HGNC Symbol;Acc:HGNC:2768]	55	1.34633	0.191299	Yes
row_24	RAD51AP1	RAD51 associated protein 1 [Source:HGNC Symbol;Acc:HGNC:16956]	56	1.34609	0.198617	Yes
row_25	MCM2	minichromosome maintenance complex component 2 [Source:HGNC Symbol;Acc:HGNC:6944]	58	1.34369	0.205898	Yes
row_26	UBE2S	ubiquitin conjugating enzyme E2 S [Source:HGNC Symbol;Acc:HGNC:17895]	61	1.33844	0.213126	Yes
row_27	KIF2C	kinesin family member 2C [Source:HGNC Symbol;Acc:HGNC:6393]	66	1.33236	0.220273	Yes
row_28	RRM2	ribonucleotide reductase regulatory subunit M2 [Source:HGNC Symbol;Acc:HGNC:10452]	72	1.32404	0.227352	Yes
row_29	TK1	thymidine kinase 1 [Source:HGNC Symbol;Acc:HGNC:11830]	73	1.32149	0.234536	Yes
row_30	MYBL2	MYB proto-oncogene like 2 [Source:HGNC Symbol;Acc:HGNC:7548]	75	1.32	0.241688	Yes
row_31	PCNA	proliferating cell nuclear antigen [Source:HGNC Symbol;Acc:HGNC:8729]	78	1.31612	0.248794	Yes
row_32	CHEK1	checkpoint kinase 1 [Source:HGNC Symbol;Acc:HGNC:1925]	82	1.31156	0.255853	Yes
row_33	TMPO	thymopoietin [Source:HGNC Symbol;Acc:HGNC:11875]	84	1.30706	0.262934	Yes
row_34	RACGAP1	Rac GTPase activating protein 1 [Source:HGNC Symbol;Acc:HGNC:9804]	87	1.30104	0.269959	Yes
row_35	MKI67	marker of proliferation Ki-67 [Source:HGNC Symbol;Acc:HGNC:7107]	88	1.29875	0.27702	Yes
row_36	CDK1	cyclin dependent kinase 1 [Source:HGNC Symbol;Acc:HGNC:1722]	90	1.29661	0.284044	Yes
row_37	MCM3	minichromosome maintenance complex component 3 [Source:HGNC Symbol;Acc:HGNC:6945]	98	1.28956	0.290887	Yes
row_38	SHMT1	serine hydroxymethyltransferase 1 [Source:HGNC Symbol;Acc:HGNC:10850]	103	1.28868	0.297797	Yes
row_39	MELK	maternal embryonic leucine zipper kinase [Source:HGNC Symbol;Acc:HGNC:16870]	105	1.28618	0.304765	Yes
row_40	AURKA	aurora kinase A [Source:HGNC Symbol;Acc:HGNC:11393]	107	1.28454	0.311725	Yes
row_41	PTTG1	PTTG1 regulator of sister chromatid separation, securin [Source:HGNC Symbol;Acc:HGNC:9690]	109	1.28126	0.318666	Yes
row_42	AURKB	aurora kinase B [Source:HGNC Symbol;Acc:HGNC:11390]	110	1.28119	0.325631	Yes
row_43	DUT	deoxyuridine triphosphatase [Source:HGNC Symbol;Acc:HGNC:3078]	111	1.27912	0.332584	Yes
row_44	DLGAP5	DLG associated protein 5 [Source:HGNC Symbol;Acc:HGNC:16864]	115	1.2769	0.339454	Yes
row_45	GINS1	GINS complex subunit 1 [Source:HGNC Symbol;Acc:HGNC:28980]	119	1.27407	0.346309	Yes
row_46	DSCC1	DNA replication and sister chromatid cohesion 1 [Source:HGNC Symbol;Acc:HGNC:24453]	127	1.26606	0.353024	Yes
row_47	UBR7	ubiquitin protein ligase E3 component n-recognin 7 [Source:HGNC Symbol;Acc:HGNC:20344]	135	1.25542	0.359681	Yes
row_48	SSRP1	structure specific recognition protein 1 [Source:HGNC Symbol;Acc:HGNC:11327]	139	1.24937	0.366402	Yes
row_49	CDC20	cell division cycle 20 [Source:HGNC Symbol;Acc:HGNC:1723]	140	1.24847	0.373189	Yes
row_50	POLD3	DNA polymerase delta 3, accessory subunit [Source:HGNC Symbol;Acc:HGNC:20932]	142	1.24354	0.379925	Yes
row_51	MCM4	minichromosome maintenance complex component 4 [Source:HGNC Symbol;Acc:HGNC:6947]	150	1.22769	0.386432	Yes
row_52	CDKN2C	cyclin dependent kinase inhibitor 2C [Source:HGNC Symbol;Acc:HGNC:1789]	153	1.22551	0.393046	Yes
row_53	DIAPH3	diaphanous related formin 3 [Source:HGNC Symbol;Acc:HGNC:15480]	154	1.22407	0.3997	Yes
row_54	PLK1	polo like kinase 1 [Source:HGNC Symbol;Acc:HGNC:9077]	157	1.21778	0.406273	Yes
row_55	DCLRE1B	DNA cross-link repair 1B [Source:HGNC Symbol;Acc:HGNC:17641]	159	1.21627	0.412861	Yes
row_56	RFC3	replication factor C subunit 3 [Source:HGNC Symbol;Acc:HGNC:9971]	160	1.21621	0.419472	Yes
row_57	TOP2A	DNA topoisomerase II alpha [Source:HGNC Symbol;Acc:HGNC:11989]	168	1.20442	0.425852	Yes
row_58	GINS3	GINS complex subunit 3 [Source:HGNC Symbol;Acc:HGNC:25851]	170	1.20305	0.432369	Yes
row_59	USP1	ubiquitin specific peptidase 1 [Source:HGNC Symbol;Acc:HGNC:12607]	176	1.19765	0.43876	Yes
row_60	ATAD2	ATPase family AAA domain containing 2 [Source:HGNC Symbol;Acc:HGNC:30123]	184	1.18902	0.445056	Yes
row_61	CBX5	chromobox 5 [Source:HGNC Symbol;Acc:HGNC:1555]	185	1.18838	0.451517	Yes
row_62	TACC3	transforming acidic coiled-coil containing protein 3 [Source:HGNC Symbol;Acc:HGNC:11524]	190	1.18508	0.457863	Yes
row_63	NCAPD2	non-SMC condensin I complex subunit D2 [Source:HGNC Symbol;Acc:HGNC:24305]	194	1.18044	0.464209	Yes
row_64	POLD1	DNA polymerase delta 1, catalytic subunit [Source:HGNC Symbol;Acc:HGNC:9175]	199	1.17781	0.470516	Yes
row_65	CDC25A	cell division cycle 25A [Source:HGNC Symbol;Acc:HGNC:1725]	201	1.17663	0.476889	Yes
row_66	ANP32E	acidic nuclear phosphoprotein 32 family member E [Source:HGNC Symbol;Acc:HGNC:16673]	204	1.17294	0.483217	Yes
row_67	JPT1	Jupiter microtubule associated homolog 1 [Source:HGNC Symbol;Acc:HGNC:14569]	206	1.16962	0.489552	Yes
row_68	CSE1L	chromosome segregation 1 like [Source:HGNC Symbol;Acc:HGNC:2431]	210	1.16355	0.495805	Yes
row_69	BUB1B	BUB1 mitotic checkpoint serine/threonine kinase B [Source:HGNC Symbol;Acc:HGNC:1149]	211	1.16253	0.502125	Yes
row_70	CENPM	centromere protein M [Source:HGNC Symbol;Acc:HGNC:18352]	213	1.16115	0.508413	Yes
row_71	DEPDC1	DEP domain containing 1 [Source:HGNC Symbol;Acc:HGNC:22949]	221	1.15294	0.514514	Yes
row_72	LIG1	DNA ligase 1 [Source:HGNC Symbol;Acc:HGNC:6598]	223	1.14881	0.520735	Yes
row_73	E2F8	E2F transcription factor 8 [Source:HGNC Symbol;Acc:HGNC:24727]	227	1.1464	0.526895	Yes
row_74	KIF18B	kinesin family member 18B [Source:HGNC Symbol;Acc:HGNC:27102]	240	1.13211	0.532763	Yes
row_75	MCM5	minichromosome maintenance complex component 5 [Source:HGNC Symbol;Acc:HGNC:6948]	241	1.13197	0.538917	Yes
row_76	SUV39H1	SUV39H1 histone lysine methyltransferase [Source:HGNC Symbol;Acc:HGNC:11479]	246	1.12593	0.544942	Yes
row_77	MCM6	minichromosome maintenance complex component 6 [Source:HGNC Symbol;Acc:HGNC:6949]	247	1.12538	0.55106	Yes
row_78	HMMR	hyaluronan mediated motility receptor [Source:HGNC Symbol;Acc:HGNC:5012]	249	1.12354	0.557144	Yes
row_79	ESPL1	extra spindle pole bodies like 1, separase [Source:HGNC Symbol;Acc:HGNC:16856]	256	1.10935	0.563031	Yes
row_80	TIPIN	TIMELESS interacting protein [Source:HGNC Symbol;Acc:HGNC:30750]	265	1.09763	0.568807	Yes
row_81	MCM7	minichromosome maintenance complex component 7 [Source:HGNC Symbol;Acc:HGNC:6950]	267	1.09471	0.574734	Yes
row_82	SMC4	structural maintenance of chromosomes 4 [Source:HGNC Symbol;Acc:HGNC:14013]	270	1.09173	0.580621	Yes
row_83	PAICS	phosphoribosylaminoimidazole carboxylase and phosphoribosylaminoimidazolesuccinocarboxamide synthase [Source:HGNC Symbol;Acc:HGNC:8587]	275	1.08928	0.586447	Yes
row_84	NASP	nuclear autoantigenic sperm protein [Source:HGNC Symbol;Acc:HGNC:7644]	296	1.06146	0.591739	Yes
row_85	PLK4	polo like kinase 4 [Source:HGNC Symbol;Acc:HGNC:11397]	297	1.05963	0.5975	Yes
row_86	HMGB2	high mobility group box 2 [Source:HGNC Symbol;Acc:HGNC:5000]	302	1.05626	0.603146	Yes
row_87	RAN	RAN, member RAS oncogene family [Source:HGNC Symbol;Acc:HGNC:9846]	304	1.0538	0.608851	Yes
row_88	TIMELESS	timeless circadian regulator [Source:HGNC Symbol;Acc:HGNC:11813]	307	1.04909	0.614506	Yes
row_89	RANBP1	RAN binding protein 1 [Source:HGNC Symbol;Acc:HGNC:9847]	309	1.04666	0.620172	Yes
row_90	ORC6	origin recognition complex subunit 6 [Source:HGNC Symbol;Acc:HGNC:17151]	313	1.04272	0.625769	Yes
row_91	NAA38	N-alpha-acetyltransferase 38, NatC auxiliary subunit [Source:HGNC Symbol;Acc:HGNC:28212]	332	1.02782	0.630926	Yes
row_92	DCK	deoxycytidine kinase [Source:HGNC Symbol;Acc:HGNC:2704]	336	1.02358	0.636419	Yes
row_93	SPAG5	sperm associated antigen 5 [Source:HGNC Symbol;Acc:HGNC:13452]	342	1.01996	0.641844	Yes
row_94	RAD51C	RAD51 paralog C [Source:HGNC Symbol;Acc:HGNC:9820]	347	1.01496	0.647266	Yes
row_95	CIT	citron rho-interacting serine/threonine kinase [Source:HGNC Symbol;Acc:HGNC:1985]	354	1.00675	0.652596	Yes
row_96	HMGA1	high mobility group AT-hook 1 [Source:HGNC Symbol;Acc:HGNC:5010]	362	1.00182	0.657875	Yes
row_97	HNRNPD	heterogeneous nuclear ribonucleoprotein D [Source:HGNC Symbol;Acc:HGNC:5036]	371	0.993662	0.663085	Yes
row_98	TRIP13	thyroid hormone receptor interactor 13 [Source:HGNC Symbol;Acc:HGNC:12307]	376	0.989722	0.66837	Yes
row_99	RBBP7	RB binding protein 7, chromatin remodeling factor [Source:HGNC Symbol;Acc:HGNC:9890]	381	0.985764	0.673633	Yes
row_100	TUBG1	tubulin gamma 1 [Source:HGNC Symbol;Acc:HGNC:12417]	382	0.985699	0.678992	Yes
row_101	TP53	tumor protein p53 [Source:HGNC Symbol;Acc:HGNC:11998]	395	0.976789	0.684015	Yes
row_102	SPC24	SPC24 component of NDC80 kinetochore complex [Source:HGNC Symbol;Acc:HGNC:26913]	400	0.974027	0.689214	Yes
row_103	POLA2	DNA polymerase alpha 2, accessory subunit [Source:HGNC Symbol;Acc:HGNC:30073]	405	0.971676	0.694401	Yes
row_104	CDK4	cyclin dependent kinase 4 [Source:HGNC Symbol;Acc:HGNC:1773]	406	0.970405	0.699676	Yes
row_105	CDCA3	cell division cycle associated 3 [Source:HGNC Symbol;Acc:HGNC:14624]	409	0.965841	0.704879	Yes
row_106	MMS22L	MMS22 like, DNA repair protein [Source:HGNC Symbol;Acc:HGNC:21475]	415	0.960747	0.709982	Yes
row_107	DNMT1	DNA methyltransferase 1 [Source:HGNC Symbol;Acc:HGNC:2976]	424	0.953921	0.714977	Yes
row_108	CTPS1	CTP synthase 1 [Source:HGNC Symbol;Acc:HGNC:2519]	433	0.943187	0.719913	Yes
row_109	EZH2	enhancer of zeste 2 polycomb repressive complex 2 subunit [Source:HGNC Symbol;Acc:HGNC:3527]	452	0.927008	0.724522	Yes
row_110	AK2	adenylate kinase 2 [Source:HGNC Symbol;Acc:HGNC:362]	455	0.926413	0.729511	Yes
row_111	POP7	POP7 homolog, ribonuclease P/MRP subunit [Source:HGNC Symbol;Acc:HGNC:19949]	463	0.919415	0.734341	Yes
row_112	NUDT21	nudix hydrolase 21 [Source:HGNC Symbol;Acc:HGNC:13870]	471	0.915545	0.739151	Yes
row_113	CCNE1	cyclin E1 [Source:HGNC Symbol;Acc:HGNC:1589]	475	0.91323	0.744044	Yes
row_114	MTHFD2	methylenetetrahydrofolate dehydrogenase (NADP+ dependent) 2, methenyltetrahydrofolate cyclohydrolase [Source:HGNC Symbol;Acc:HGNC:7434]	487	0.90366	0.748694	Yes
row_115	PRDX4	peroxiredoxin 4 [Source:HGNC Symbol;Acc:HGNC:17169]	488	0.903117	0.753603	Yes
row_116	EIF2S1	eukaryotic translation initiation factor 2 subunit alpha [Source:HGNC Symbol;Acc:HGNC:3265]	493	0.900771	0.758404	Yes
row_117	SMC3	structural maintenance of chromosomes 3 [Source:HGNC Symbol;Acc:HGNC:2468]	502	0.893854	0.763072	Yes
row_118	PRIM2	DNA primase subunit 2 [Source:HGNC Symbol;Acc:HGNC:9370]	503	0.892674	0.767925	Yes
row_119	SNRPB	small nuclear ribonucleoprotein polypeptides B and B1 [Source:HGNC Symbol;Acc:HGNC:11153]	508	0.887908	0.772656	Yes
row_120	SLBP	stem-loop binding protein [Source:HGNC Symbol;Acc:HGNC:10904]	513	0.884472	0.777369	Yes
row_121	CENPE	centromere protein E [Source:HGNC Symbol;Acc:HGNC:1856]	519	0.881586	0.782042	Yes
row_122	BRCA2	BRCA2 DNA repair associated [Source:HGNC Symbol;Acc:HGNC:1101]	528	0.874608	0.786605	Yes
row_123	DCTPP1	dCTP pyrophosphatase 1 [Source:HGNC Symbol;Acc:HGNC:28777]	545	0.864735	0.790924	Yes
row_124	HELLS	helicase, lymphoid specific [Source:HGNC Symbol;Acc:HGNC:4861]	557	0.858958	0.79533	Yes
row_125	BARD1	BRCA1 associated RING domain 1 [Source:HGNC Symbol;Acc:HGNC:952]	564	0.853725	0.799828	Yes
row_126	RAD21	RAD21 cohesin complex component [Source:HGNC Symbol;Acc:HGNC:9811]	584	0.84086	0.803945	Yes
row_127	WEE1	WEE1 G2 checkpoint kinase [Source:HGNC Symbol;Acc:HGNC:12761]	592	0.837495	0.808331	Yes
row_128	PA2G4	proliferation-associated 2G4 [Source:HGNC Symbol;Acc:HGNC:8550]	625	0.820635	0.812027	Yes
row_129	PSMC3IP	PSMC3 interacting protein [Source:HGNC Symbol;Acc:HGNC:17928]	626	0.820236	0.816486	Yes
row_130	BRCA1	BRCA1 DNA repair associated [Source:HGNC Symbol;Acc:HGNC:1100]	629	0.818837	0.820889	Yes
row_131	KIF22	kinesin family member 22 [Source:HGNC Symbol;Acc:HGNC:6391]	642	0.814116	0.825028	Yes
row_132	PHF5A	PHD finger protein 5A [Source:HGNC Symbol;Acc:HGNC:18000]	718	0.778091	0.827465	Yes
row_133	MSH2	mutS homolog 2 [Source:HGNC Symbol;Acc:HGNC:7325]	732	0.771359	0.831348	Yes
row_134	PSIP1	PC4 and SFRS1 interacting protein 1 [Source:HGNC Symbol;Acc:HGNC:9527]	760	0.762438	0.834847	Yes
row_135	POLD2	DNA polymerase delta 2, accessory subunit [Source:HGNC Symbol;Acc:HGNC:9176]	775	0.755637	0.838621	Yes
row_136	POLE	DNA polymerase epsilon, catalytic subunit [Source:HGNC Symbol;Acc:HGNC:9177]	779	0.754899	0.842653	Yes
row_137	ZW10	zw10 kinetochore protein [Source:HGNC Symbol;Acc:HGNC:13194]	814	0.741091	0.845869	Yes
row_138	RPA3	replication protein A3 [Source:HGNC Symbol;Acc:HGNC:10291]	815	0.741085	0.849897	Yes
row_139	RFC1	replication factor C subunit 1 [Source:HGNC Symbol;Acc:HGNC:9969]	816	0.741023	0.853926	Yes
row_140	MXD3	MAX dimerization protein 3 [Source:HGNC Symbol;Acc:HGNC:14008]	829	0.735021	0.857635	Yes
row_141	NAP1L1	nucleosome assembly protein 1 like 1 [Source:HGNC Symbol;Acc:HGNC:7637]	876	0.717977	0.860438	Yes
row_142	CCP110	centriolar coiled-coil protein 110 [Source:HGNC Symbol;Acc:HGNC:24342]	928	0.701758	0.863034	Yes
row_143	EXOSC8	exosome component 8 [Source:HGNC Symbol;Acc:HGNC:17035]	941	0.697619	0.86654	Yes
row_144	PRKDC	protein kinase, DNA-activated, catalytic subunit [Source:HGNC Symbol;Acc:HGNC:9413]	979	0.685357	0.869381	Yes
row_145	NUP107	nucleoporin 107 [Source:HGNC Symbol;Acc:HGNC:29914]	1166	0.642372	0.868427	Yes
row_146	RPA2	replication protein A2 [Source:HGNC Symbol;Acc:HGNC:10290]	1219	0.632444	0.870622	Yes
row_147	SRSF1	serine and arginine rich splicing factor 1 [Source:HGNC Symbol;Acc:HGNC:10780]	1229	0.631558	0.873841	Yes
row_148	POLE4	DNA polymerase epsilon 4, accessory subunit [Source:HGNC Symbol;Acc:HGNC:18755]	1259	0.62612	0.876551	Yes
row_149	LBR	lamin B receptor [Source:HGNC Symbol;Acc:HGNC:6518]	1268	0.624178	0.879753	Yes
row_150	DDX39A	DExD-box helicase 39A [Source:HGNC Symbol;Acc:HGNC:17821]	1371	0.603363	0.880595	Yes
row_151	NME1	NME/NM23 nucleoside diphosphate kinase 1 [Source:HGNC Symbol;Acc:HGNC:7849]	1382	0.600872	0.883623	Yes
row_152	RNASEH2A	ribonuclease H2 subunit A [Source:HGNC Symbol;Acc:HGNC:18518]	1535	0.573419	0.883107	Yes
row_153	XRCC6	X-ray repair cross complementing 6 [Source:HGNC Symbol;Acc:HGNC:4055]	1540	0.572747	0.886125	Yes
row_154	IPO7	importin 7 [Source:HGNC Symbol;Acc:HGNC:9852]	1550	0.571156	0.889014	Yes
row_155	CNOT9	CCR4-NOT transcription complex subunit 9 [Source:HGNC Symbol;Acc:HGNC:10445]	1723	0.544538	0.887863	Yes
row_156	CHEK2	checkpoint kinase 2 [Source:HGNC Symbol;Acc:HGNC:16627]	1738	0.54252	0.890478	Yes
row_157	MLH1	mutL homolog 1 [Source:HGNC Symbol;Acc:HGNC:7127]	1833	0.529537	0.89111	Yes
row_158	UNG	uracil DNA glycosylase [Source:HGNC Symbol;Acc:HGNC:12572]	1892	0.521515	0.892559	Yes
row_159	CTCF	CCCTC-binding factor [Source:HGNC Symbol;Acc:HGNC:13723]	1997	0.506	0.892823	Yes
row_160	NOP56	NOP56 ribonucleoprotein [Source:HGNC Symbol;Acc:HGNC:15911]	2066	0.497175	0.893901	Yes
row_161	SYNCRIP	synaptotagmin binding cytoplasmic RNA interacting protein [Source:HGNC Symbol;Acc:HGNC:16918]	2099	0.49415	0.895822	Yes
row_162	ING3	inhibitor of growth family member 3 [Source:HGNC Symbol;Acc:HGNC:14587]	2128	0.491488	0.897825	Yes
row_163	STAG1	stromal antigen 1 [Source:HGNC Symbol;Acc:HGNC:11354]	2169	0.486061	0.899511	Yes
row_164	SRSF2	serine and arginine rich splicing factor 2 [Source:HGNC Symbol;Acc:HGNC:10783]	2313	0.465922	0.898626	Yes
row_165	TRA2B	transformer 2 beta homolog [Source:HGNC Symbol;Acc:HGNC:10781]	2375	0.459305	0.899665	Yes
row_166	NUP205	nucleoporin 205 [Source:HGNC Symbol;Acc:HGNC:18658]	2419	0.455453	0.901113	Yes
row_167	MYC	MYC proto-oncogene, bHLH transcription factor [Source:HGNC Symbol;Acc:HGNC:7553]	2562	0.441937	0.900121	Yes
row_168	NUP153	nucleoporin 153 [Source:HGNC Symbol;Acc:HGNC:8062]	2600	0.439023	0.901623	Yes
row_169	RPA1	replication protein A1 [Source:HGNC Symbol;Acc:HGNC:10289]	2805	0.41921	0.899026	No
row_170	SMC6	structural maintenance of chromosomes 6 [Source:HGNC Symbol;Acc:HGNC:20466]	2912	0.409786	0.89872	No
row_171	EED	embryonic ectoderm development [Source:HGNC Symbol;Acc:HGNC:3188]	2966	0.40588	0.899659	No
row_172	CDKN2A	cyclin dependent kinase inhibitor 2A [Source:HGNC Symbol;Acc:HGNC:1787]	3131	0.393003	0.897876	No
row_173	RAD1	RAD1 checkpoint DNA exonuclease [Source:HGNC Symbol;Acc:HGNC:9806]	3296	0.381602	0.89603	No
row_174	PPP1R8	protein phosphatase 1 regulatory subunit 8 [Source:HGNC Symbol;Acc:HGNC:9296]	3328	0.379091	0.89735	No
row_175	PDS5B	PDS5 cohesin associated factor B [Source:HGNC Symbol;Acc:HGNC:20418]	3567	0.359933	0.893618	No
row_176	ILF3	interleukin enhancer binding factor 3 [Source:HGNC Symbol;Acc:HGNC:6038]	4419	0.305845	0.874939	No
row_177	NBN	nibrin [Source:HGNC Symbol;Acc:HGNC:7652]	5106	0.276251	0.860044	No
row_178	WDR90	WD repeat domain 90 [Source:HGNC Symbol;Acc:HGNC:26960]	5186	0.272557	0.859637	No
row_179	PRPS1	phosphoribosyl pyrophosphate synthetase 1 [Source:HGNC Symbol;Acc:HGNC:9462]	5263	0.267528	0.859275	No
row_180	LYAR	Ly1 antibody reactive [Source:HGNC Symbol;Acc:HGNC:26021]	6142	0.237891	0.839581	No
row_181	HUS1	HUS1 checkpoint clamp component [Source:HGNC Symbol;Acc:HGNC:5309]	6155	0.237244	0.840584	No
row_182	CDC25B	cell division cycle 25B [Source:HGNC Symbol;Acc:HGNC:1726]	6559	0.222124	0.832159	No
row_183	NOLC1	nucleolar and coiled-body phosphoprotein 1 [Source:HGNC Symbol;Acc:HGNC:15608]	7077	0.199634	0.820886	No
row_184	MRE11	MRE11 homolog, double strand break repair nuclease [Source:HGNC Symbol;Acc:HGNC:7230]	7742	0.172689	0.805954	No
row_185	BRMS1L	BRMS1 like transcriptional repressor [Source:HGNC Symbol;Acc:HGNC:20512]	7949	0.162844	0.801915	No
row_186	ORC2	origin recognition complex subunit 2 [Source:HGNC Symbol;Acc:HGNC:8488]	8087	0.155922	0.799488	No
row_187	CDKN1B	cyclin dependent kinase inhibitor 1B [Source:HGNC Symbol;Acc:HGNC:1785]	8484	0.135868	0.790761	No
row_188	TFRC	transferrin receptor [Source:HGNC Symbol;Acc:HGNC:11763]	8776	0.12938	0.784509	No
row_189	XPO1	exportin 1 [Source:HGNC Symbol;Acc:HGNC:12825]	11567	0.0292236	0.717978	No
row_190	PNN	pinin, desmosome associated protein [Source:HGNC Symbol;Acc:HGNC:9162]	11984	0.0109487	0.708094	No
row_191	PMS2	PMS1 homolog 2, mismatch repair system component [Source:HGNC Symbol;Acc:HGNC:9122]	29236	-0.0134344	0.295819	No
row_192	CDKN1A	cyclin dependent kinase inhibitor 1A [Source:HGNC Symbol;Acc:HGNC:1784]	29730	-0.034292	0.284221	No
row_193	LUC7L3	LUC7 like 3 pre-mRNA splicing factor [Source:HGNC Symbol;Acc:HGNC:24309]	29922	-0.0415847	0.279882	No
row_194	ASF1A	anti-silencing function 1A histone chaperone [Source:HGNC Symbol;Acc:HGNC:20995]	30857	-0.0804883	0.257994	No
row_195	RAD50	RAD50 double strand break repair protein [Source:HGNC Symbol;Acc:HGNC:9816]	31536	-0.108451	0.242378	No
row_196	TBRG4	transforming growth factor beta regulator 4 [Source:HGNC Symbol;Acc:HGNC:17443]	31561	-0.10974	0.242401	No
row_197	PPM1D	protein phosphatase, Mg2+/Mn2+ dependent 1D [Source:HGNC Symbol;Acc:HGNC:9277]	34874	-0.241101	0.164545	No
row_198	PAN2	poly(A) specific ribonuclease subunit PAN2 [Source:HGNC Symbol;Acc:HGNC:20074]	40694	-0.598672	0.0287089	No
row_199	GSPT1	G1 to S phase transition 1 [Source:HGNC Symbol;Acc:HGNC:4621]	40783	-0.610877	0.0299263	No

## Sheet: HALLMARK_G2M_CHECKPOINT
NAME	SYMBOL	TITLE	RANK IN GENE LIST	RANK METRIC SCORE	RUNNING ES	CORE ENRICHMENT
row_0	H2AZ1	H2A.Z variant histone 1 [Source:HGNC Symbol;Acc:HGNC:4741]	1	1.81526	0.0123162	Yes
row_1	HMGB3	high mobility group box 3 [Source:HGNC Symbol;Acc:HGNC:5004]	8	1.60355	0.0230738	Yes
row_2	LMNB1	lamin B1 [Source:HGNC Symbol;Acc:HGNC:6637]	12	1.54368	0.033496	Yes
row_3	GINS2	GINS complex subunit 2 [Source:HGNC Symbol;Acc:HGNC:24575]	13	1.53878	0.0439566	Yes
row_4	H2AX	H2A.X variant histone [Source:HGNC Symbol;Acc:HGNC:4739]	14	1.53155	0.0543681	Yes
row_5	BIRC5	baculoviral IAP repeat containing 5 [Source:HGNC Symbol;Acc:HGNC:593]	20	1.48919	0.0643721	Yes
row_6	CKS2	CDC28 protein kinase regulatory subunit 2 [Source:HGNC Symbol;Acc:HGNC:2000]	25	1.44884	0.0741257	Yes
row_7	CHAF1A	chromatin assembly factor 1 subunit A [Source:HGNC Symbol;Acc:HGNC:1910]	26	1.44728	0.0839643	Yes
row_8	KPNA2	karyopherin subunit alpha 2 [Source:HGNC Symbol;Acc:HGNC:6395]	31	1.42303	0.0935425	Yes
row_9	CKS1B	CDC28 protein kinase regulatory subunit 1B [Source:HGNC Symbol;Acc:HGNC:19083]	32	1.42114	0.103203	Yes
row_10	CDKN3	cyclin dependent kinase inhibitor 3 [Source:HGNC Symbol;Acc:HGNC:1791]	33	1.41523	0.112824	Yes
row_11	STMN1	stathmin 1 [Source:HGNC Symbol;Acc:HGNC:6510]	34	1.41232	0.122425	Yes
row_12	CCNB2	cyclin B2 [Source:HGNC Symbol;Acc:HGNC:1580]	35	1.40889	0.132003	Yes
row_13	TPX2	TPX2 microtubule nucleation factor [Source:HGNC Symbol;Acc:HGNC:1249]	42	1.40184	0.141389	Yes
row_14	MAD2L1	mitotic arrest deficient 2 like 1 [Source:HGNC Symbol;Acc:HGNC:6763]	44	1.40162	0.150893	Yes
row_15	SMC1A	structural maintenance of chromosomes 1A [Source:HGNC Symbol;Acc:HGNC:11111]	45	1.39957	0.160408	Yes
row_16	KIF4A	kinesin family member 4A [Source:HGNC Symbol;Acc:HGNC:13339]	48	1.37871	0.169732	Yes
row_17	HMGN2	high mobility group nucleosomal binding domain 2 [Source:HGNC Symbol;Acc:HGNC:4986]	53	1.35605	0.178855	Yes
row_18	MCM2	minichromosome maintenance complex component 2 [Source:HGNC Symbol;Acc:HGNC:6944]	58	1.34369	0.187894	Yes
row_19	UBE2C	ubiquitin conjugating enzyme E2 C [Source:HGNC Symbol;Acc:HGNC:15937]	60	1.34081	0.196985	Yes
row_20	UBE2S	ubiquitin conjugating enzyme E2 S [Source:HGNC Symbol;Acc:HGNC:17895]	61	1.33844	0.206084	Yes
row_21	CCNA2	cyclin A2 [Source:HGNC Symbol;Acc:HGNC:1578]	62	1.33581	0.215164	Yes
row_22	TFDP1	transcription factor Dp-1 [Source:HGNC Symbol;Acc:HGNC:11749]	63	1.33502	0.22424	Yes
row_23	KIF2C	kinesin family member 2C [Source:HGNC Symbol;Acc:HGNC:6393]	66	1.33236	0.233249	Yes
row_24	BUB1	BUB1 mitotic checkpoint serine/threonine kinase [Source:HGNC Symbol;Acc:HGNC:1148]	69	1.32894	0.242236	Yes
row_25	MYBL2	MYB proto-oncogene like 2 [Source:HGNC Symbol;Acc:HGNC:7548]	75	1.32	0.25109	Yes
row_26	STIL	STIL centriolar assembly protein [Source:HGNC Symbol;Acc:HGNC:10879]	80	1.31368	0.259924	Yes
row_27	CHEK1	checkpoint kinase 1 [Source:HGNC Symbol;Acc:HGNC:1925]	82	1.31156	0.268816	Yes
row_28	TMPO	thymopoietin [Source:HGNC Symbol;Acc:HGNC:11875]	84	1.30706	0.277678	Yes
row_29	RACGAP1	Rac GTPase activating protein 1 [Source:HGNC Symbol;Acc:HGNC:9804]	87	1.30104	0.286475	Yes
row_30	MKI67	marker of proliferation Ki-67 [Source:HGNC Symbol;Acc:HGNC:7107]	88	1.29875	0.295304	Yes
row_31	H2AZ2	H2A.Z variant histone 2 [Source:HGNC Symbol;Acc:HGNC:20664]	89	1.29875	0.304132	Yes
row_32	CDK1	cyclin dependent kinase 1 [Source:HGNC Symbol;Acc:HGNC:1722]	90	1.29661	0.312947	Yes
row_33	SMC2	structural maintenance of chromosomes 2 [Source:HGNC Symbol;Acc:HGNC:14011]	97	1.29009	0.321573	Yes
row_34	MCM3	minichromosome maintenance complex component 3 [Source:HGNC Symbol;Acc:HGNC:6945]	98	1.28956	0.33034	Yes
row_35	FBXO5	F-box protein 5 [Source:HGNC Symbol;Acc:HGNC:13584]	99	1.28948	0.339106	Yes
row_36	SNRPD1	small nuclear ribonucleoprotein D1 polypeptide [Source:HGNC Symbol;Acc:HGNC:11158]	100	1.28909	0.347869	Yes
row_37	AURKA	aurora kinase A [Source:HGNC Symbol;Acc:HGNC:11393]	107	1.28454	0.356458	Yes
row_38	PTTG1	PTTG1 regulator of sister chromatid separation, securin [Source:HGNC Symbol;Acc:HGNC:9690]	109	1.28126	0.365144	Yes
row_39	AURKB	aurora kinase B [Source:HGNC Symbol;Acc:HGNC:11390]	110	1.28119	0.373853	Yes
row_40	CDC6	cell division cycle 6 [Source:HGNC Symbol;Acc:HGNC:1744]	112	1.27782	0.382516	Yes
row_41	KIF11	kinesin family member 11 [Source:HGNC Symbol;Acc:HGNC:6388]	121	1.27193	0.390972	Yes
row_42	CDC45	cell division cycle 45 [Source:HGNC Symbol;Acc:HGNC:1739]	136	1.25401	0.399162	Yes
row_43	CDC20	cell division cycle 20 [Source:HGNC Symbol;Acc:HGNC:1723]	140	1.24847	0.407577	Yes
row_44	NEK2	NIMA related kinase 2 [Source:HGNC Symbol;Acc:HGNC:7745]	141	1.2474	0.416057	Yes
row_45	DTYMK	deoxythymidylate kinase [Source:HGNC Symbol;Acc:HGNC:3061]	145	1.24014	0.424416	Yes
row_46	NDC80	NDC80 kinetochore complex component [Source:HGNC Symbol;Acc:HGNC:16909]	148	1.23671	0.432775	Yes
row_47	CDKN2C	cyclin dependent kinase inhibitor 2C [Source:HGNC Symbol;Acc:HGNC:1789]	153	1.22551	0.44101	Yes
row_48	PLK1	polo like kinase 1 [Source:HGNC Symbol;Acc:HGNC:9077]	157	1.21778	0.449217	Yes
row_49	CENPA	centromere protein A [Source:HGNC Symbol;Acc:HGNC:1851]	161	1.21276	0.45739	Yes
row_50	TOP2A	DNA topoisomerase II alpha [Source:HGNC Symbol;Acc:HGNC:11989]	168	1.20442	0.465434	Yes
row_51	TRAIP	TRAF interacting protein [Source:HGNC Symbol;Acc:HGNC:30764]	171	1.19966	0.473542	Yes
row_52	EXO1	exonuclease 1 [Source:HGNC Symbol;Acc:HGNC:3511]	183	1.19119	0.481376	Yes
row_53	TACC3	transforming acidic coiled-coil containing protein 3 [Source:HGNC Symbol;Acc:HGNC:11524]	190	1.18508	0.489289	Yes
row_54	KIF15	kinesin family member 15 [Source:HGNC Symbol;Acc:HGNC:17273]	195	1.18025	0.497217	Yes
row_55	CDC25A	cell division cycle 25A [Source:HGNC Symbol;Acc:HGNC:1725]	201	1.17663	0.505096	Yes
row_56	JPT1	Jupiter microtubule associated homolog 1 [Source:HGNC Symbol;Acc:HGNC:14569]	206	1.16962	0.512952	Yes
row_57	KIF23	kinesin family member 23 [Source:HGNC Symbol;Acc:HGNC:6392]	207	1.16926	0.5209	Yes
row_58	INCENP	inner centromere protein [Source:HGNC Symbol;Acc:HGNC:6058]	239	1.13341	0.527864	Yes
row_59	MCM5	minichromosome maintenance complex component 5 [Source:HGNC Symbol;Acc:HGNC:6948]	241	1.13197	0.535535	Yes
row_60	CCNF	cyclin F [Source:HGNC Symbol;Acc:HGNC:1591]	244	1.12898	0.543162	Yes
row_61	TTK	TTK protein kinase [Source:HGNC Symbol;Acc:HGNC:12401]	245	1.12685	0.550823	Yes
row_62	SUV39H1	SUV39H1 histone lysine methyltransferase [Source:HGNC Symbol;Acc:HGNC:11479]	246	1.12593	0.558477	Yes
row_63	MCM6	minichromosome maintenance complex component 6 [Source:HGNC Symbol;Acc:HGNC:6949]	247	1.12538	0.566127	Yes
row_64	HMMR	hyaluronan mediated motility receptor [Source:HGNC Symbol;Acc:HGNC:5012]	249	1.12354	0.573741	Yes
row_65	ESPL1	extra spindle pole bodies like 1, separase [Source:HGNC Symbol;Acc:HGNC:16856]	256	1.10935	0.581139	Yes
row_66	CENPF	centromere protein F [Source:HGNC Symbol;Acc:HGNC:1857]	257	1.10919	0.588679	Yes
row_67	E2F2	E2F transcription factor 2 [Source:HGNC Symbol;Acc:HGNC:3114]	264	1.09784	0.595999	Yes
row_68	NSD2	nuclear receptor binding SET domain protein 2 [Source:HGNC Symbol;Acc:HGNC:12766]	269	1.09374	0.603339	Yes
row_69	SMC4	structural maintenance of chromosomes 4 [Source:HGNC Symbol;Acc:HGNC:14013]	270	1.09173	0.61076	Yes
row_70	PRC1	protein regulator of cytokinesis 1 [Source:HGNC Symbol;Acc:HGNC:9341]	277	1.08561	0.617997	Yes
row_71	POLQ	DNA polymerase theta [Source:HGNC Symbol;Acc:HGNC:9186]	284	1.07795	0.625181	Yes
row_72	NASP	nuclear autoantigenic sperm protein [Source:HGNC Symbol;Acc:HGNC:7644]	296	1.06146	0.632134	Yes
row_73	PLK4	polo like kinase 4 [Source:HGNC Symbol;Acc:HGNC:11397]	297	1.05963	0.639338	Yes
row_74	RAD54L	RAD54 like [Source:HGNC Symbol;Acc:HGNC:9826]	305	1.05042	0.646311	Yes
row_75	ORC6	origin recognition complex subunit 6 [Source:HGNC Symbol;Acc:HGNC:17151]	313	1.04272	0.653232	Yes
row_76	E2F1	E2F transcription factor 1 [Source:HGNC Symbol;Acc:HGNC:3113]	331	1.02808	0.659815	Yes
row_77	HMGA1	high mobility group AT-hook 1 [Source:HGNC Symbol;Acc:HGNC:5010]	362	1.00182	0.665908	Yes
row_78	PBK	PDZ binding kinase [Source:HGNC Symbol;Acc:HGNC:18282]	368	0.994811	0.672551	Yes
row_79	HNRNPD	heterogeneous nuclear ribonucleoprotein D [Source:HGNC Symbol;Acc:HGNC:5036]	371	0.993662	0.679258	Yes
row_80	POLA2	DNA polymerase alpha 2, accessory subunit [Source:HGNC Symbol;Acc:HGNC:30073]	405	0.971676	0.685075	Yes
row_81	CDK4	cyclin dependent kinase 4 [Source:HGNC Symbol;Acc:HGNC:1773]	406	0.970405	0.691672	Yes
row_82	FANCC	FA complementation group C [Source:HGNC Symbol;Acc:HGNC:3584]	436	0.941272	0.697377	Yes
row_83	EZH2	enhancer of zeste 2 polycomb repressive complex 2 subunit [Source:HGNC Symbol;Acc:HGNC:3527]	452	0.927008	0.703321	Yes
row_84	TROAP	trophinin associated protein [Source:HGNC Symbol;Acc:HGNC:12327]	453	0.926881	0.709621	Yes
row_85	KNL1	kinetochore scaffold 1 [Source:HGNC Symbol;Acc:HGNC:24054]	456	0.926357	0.715871	Yes
row_86	PRIM2	DNA primase subunit 2 [Source:HGNC Symbol;Acc:HGNC:9370]	503	0.892674	0.72084	Yes
row_87	CENPE	centromere protein E [Source:HGNC Symbol;Acc:HGNC:1856]	519	0.881586	0.726474	Yes
row_88	BRCA2	BRCA2 DNA repair associated [Source:HGNC Symbol;Acc:HGNC:1101]	528	0.874608	0.732229	Yes
row_89	NUP50	nucleoporin 50 [Source:HGNC Symbol;Acc:HGNC:8065]	535	0.872769	0.738018	Yes
row_90	DBF4	DBF4 zinc finger [Source:HGNC Symbol;Acc:HGNC:17364]	537	0.87228	0.743924	Yes
row_91	BARD1	BRCA1 associated RING domain 1 [Source:HGNC Symbol;Acc:HGNC:952]	564	0.853725	0.749106	Yes
row_92	RAD21	RAD21 cohesin complex component [Source:HGNC Symbol;Acc:HGNC:9811]	584	0.84086	0.754368	Yes
row_93	RBL1	RB transcriptional corepressor like 1 [Source:HGNC Symbol;Acc:HGNC:9893]	628	0.819793	0.758914	Yes
row_94	CDC7	cell division cycle 7 [Source:HGNC Symbol;Acc:HGNC:1745]	631	0.81658	0.764417	Yes
row_95	KIF22	kinesin family member 22 [Source:HGNC Symbol;Acc:HGNC:6391]	642	0.814116	0.769712	Yes
row_96	KIF20B	kinesin family member 20B [Source:HGNC Symbol;Acc:HGNC:7212]	714	0.78034	0.77332	Yes
row_97	POLE	DNA polymerase epsilon, catalytic subunit [Source:HGNC Symbol;Acc:HGNC:9177]	779	0.754899	0.776922	Yes
row_98	KPNB1	karyopherin subunit beta 1 [Source:HGNC Symbol;Acc:HGNC:6400]	855	0.724293	0.780053	Yes
row_99	BUB3	BUB3 mitotic checkpoint protein [Source:HGNC Symbol;Acc:HGNC:1151]	916	0.705946	0.783418	Yes
row_100	KATNA1	katanin catalytic subunit A1 [Source:HGNC Symbol;Acc:HGNC:6216]	973	0.686897	0.786749	Yes
row_101	CBX1	chromobox 1 [Source:HGNC Symbol;Acc:HGNC:1551]	991	0.682251	0.79098	Yes
row_102	ODF2	outer dense fiber of sperm tails 2 [Source:HGNC Symbol;Acc:HGNC:8114]	1131	0.649624	0.792074	Yes
row_103	SFPQ	splicing factor proline and glutamine rich [Source:HGNC Symbol;Acc:HGNC:10774]	1173	0.641588	0.795455	Yes
row_104	RPA2	replication protein A2 [Source:HGNC Symbol;Acc:HGNC:10290]	1219	0.632444	0.798679	Yes
row_105	SRSF1	serine and arginine rich splicing factor 1 [Source:HGNC Symbol;Acc:HGNC:10780]	1229	0.631558	0.802757	Yes
row_106	LBR	lamin B receptor [Source:HGNC Symbol;Acc:HGNC:6518]	1268	0.624178	0.806092	Yes
row_107	KMT5A	lysine methyltransferase 5A [Source:HGNC Symbol;Acc:HGNC:29489]	1366	0.605012	0.807887	Yes
row_108	DDX39A	DExD-box helicase 39A [Source:HGNC Symbol;Acc:HGNC:17821]	1371	0.603363	0.811893	Yes
row_109	SLC7A1	solute carrier family 7 member 1 [Source:HGNC Symbol;Acc:HGNC:11057]	1459	0.588883	0.813816	Yes
row_110	RBM14	RNA binding motif protein 14 [Source:HGNC Symbol;Acc:HGNC:14219]	1712	0.546513	0.811508	Yes
row_111	NUSAP1	nucleolar and spindle associated protein 1 [Source:HGNC Symbol;Acc:HGNC:18538]	1841	0.52843	0.812041	Yes
row_112	CTCF	CCCTC-binding factor [Source:HGNC Symbol;Acc:HGNC:13723]	1997	0.506	0.811776	Yes
row_113	UCK2	uridine-cytidine kinase 2 [Source:HGNC Symbol;Acc:HGNC:12562]	2013	0.504151	0.814844	Yes
row_114	PRMT5	protein arginine methyltransferase 5 [Source:HGNC Symbol;Acc:HGNC:10894]	2026	0.502663	0.817975	Yes
row_115	CDC27	cell division cycle 27 [Source:HGNC Symbol;Acc:HGNC:1728]	2043	0.50059	0.820995	Yes
row_116	SYNCRIP	synaptotagmin binding cytoplasmic RNA interacting protein [Source:HGNC Symbol;Acc:HGNC:16918]	2099	0.49415	0.82304	Yes
row_117	STAG1	stromal antigen 1 [Source:HGNC Symbol;Acc:HGNC:11354]	2169	0.486061	0.824695	Yes
row_118	SRSF2	serine and arginine rich splicing factor 2 [Source:HGNC Symbol;Acc:HGNC:10783]	2313	0.465922	0.824444	Yes
row_119	G3BP1	G3BP stress granule assembly factor 1 [Source:HGNC Symbol;Acc:HGNC:30292]	2331	0.464612	0.827196	Yes
row_120	TRA2B	transformer 2 beta homolog [Source:HGNC Symbol;Acc:HGNC:10781]	2375	0.459305	0.82929	Yes
row_121	RAD23B	RAD23 homolog B, nucleotide excision repair protein [Source:HGNC Symbol;Acc:HGNC:9813]	2404	0.456938	0.831727	Yes
row_122	MYC	MYC proto-oncogene, bHLH transcription factor [Source:HGNC Symbol;Acc:HGNC:7553]	2562	0.441937	0.830979	No
row_123	MAP3K20	mitogen-activated protein kinase kinase kinase 20 [Source:HGNC Symbol;Acc:HGNC:17797]	2826	0.417235	0.827529	No
row_124	DKC1	dyskerin pseudouridine synthase 1 [Source:HGNC Symbol;Acc:HGNC:2890]	3104	0.39514	0.823594	No
row_125	LIG3	DNA ligase 3 [Source:HGNC Symbol;Acc:HGNC:6600]	3183	0.389724	0.824379	No
row_126	SRSF10	serine and arginine rich splicing factor 10 [Source:HGNC Symbol;Acc:HGNC:16713]	3262	0.384936	0.825131	No
row_127	AMD1	adenosylmethionine decarboxylase 1 [Source:HGNC Symbol;Acc:HGNC:457]	3271	0.384228	0.827552	No
row_128	PDS5B	PDS5 cohesin associated factor B [Source:HGNC Symbol;Acc:HGNC:20418]	3567	0.359933	0.822948	No
row_129	HNRNPU	heterogeneous nuclear ribonucleoprotein U [Source:HGNC Symbol;Acc:HGNC:5048]	3616	0.356334	0.824222	No
row_130	PTTG3P	pituitary tumor-transforming 3, pseudogene [Source:HGNC Symbol;Acc:HGNC:13422]	3709	0.349804	0.824401	No
row_131	SQLE	squalene epoxidase [Source:HGNC Symbol;Acc:HGNC:11279]	4326	0.311054	0.811792	No
row_132	DR1	down-regulator of transcription 1 [Source:HGNC Symbol;Acc:HGNC:3017]	4405	0.306516	0.812011	No
row_133	ILF3	interleukin enhancer binding factor 3 [Source:HGNC Symbol;Acc:HGNC:6038]	4419	0.305845	0.813779	No
row_134	TOP1	DNA topoisomerase I [Source:HGNC Symbol;Acc:HGNC:11986]	4610	0.296443	0.811253	No
row_135	NCL	nucleolin [Source:HGNC Symbol;Acc:HGNC:7667]	4943	0.282572	0.805238	No
row_136	CASP8AP2	caspase 8 associated protein 2 [Source:HGNC Symbol;Acc:HGNC:1510]	5220	0.270027	0.800477	No
row_137	MTF2	metal response element binding transcription factor 2 [Source:HGNC Symbol;Acc:HGNC:29535]	5236	0.268914	0.801946	No
row_138	SAP30	Sin3A associated protein 30 [Source:HGNC Symbol;Acc:HGNC:10532]	5296	0.266018	0.802344	No
row_139	HUS1	HUS1 checkpoint clamp component [Source:HGNC Symbol;Acc:HGNC:5309]	6155	0.237244	0.783449	No
row_140	CDC25B	cell division cycle 25B [Source:HGNC Symbol;Acc:HGNC:1726]	6559	0.222124	0.775326	No
row_141	SLC7A5	solute carrier family 7 member 5 [Source:HGNC Symbol;Acc:HGNC:11063]	6570	0.22155	0.776593	No
row_142	HIF1A	hypoxia inducible factor 1 subunit alpha [Source:HGNC Symbol;Acc:HGNC:4910]	6741	0.214845	0.77399	No
row_143	NUMA1	nuclear mitotic apparatus protein 1 [Source:HGNC Symbol;Acc:HGNC:8059]	6925	0.207803	0.771028	No
row_144	EWSR1	EWS RNA binding protein 1 [Source:HGNC Symbol;Acc:HGNC:3508]	7026	0.20244	0.770014	No
row_145	CUL5	cullin 5 [Source:HGNC Symbol;Acc:HGNC:2556]	7064	0.200049	0.77049	No
row_146	NOLC1	nucleolar and coiled-body phosphoprotein 1 [Source:HGNC Symbol;Acc:HGNC:15608]	7077	0.199634	0.77156	No
row_147	RASAL2	RAS protein activator like 2 [Source:HGNC Symbol;Acc:HGNC:9874]	7380	0.18529	0.765601	No
row_148	MT2A	metallothionein 2A [Source:HGNC Symbol;Acc:HGNC:7406]	7543	0.178642	0.762943	No
row_149	NUP98	nucleoporin 98 and 96 precursor [Source:HGNC Symbol;Acc:HGNC:8068]	7699	0.174716	0.760426	No
row_150	HOXC10	homeobox C10 [Source:HGNC Symbol;Acc:HGNC:5122]	8079	0.156298	0.752429	No
row_151	SMARCC1	SWI/SNF related, matrix associated, actin dependent regulator of chromatin subfamily c member 1 [Source:HGNC Symbol;Acc:HGNC:11104]	8177	0.151233	0.751139	No
row_152	PML	PML nuclear body scaffold [Source:HGNC Symbol;Acc:HGNC:9113]	8207	0.149822	0.751464	No
row_153	NOTCH2	notch receptor 2 [Source:HGNC Symbol;Acc:HGNC:7882]	8409	0.139529	0.747608	No
row_154	TENT4A	terminal nucleotidyltransferase 4A [Source:HGNC Symbol;Acc:HGNC:16705]	8423	0.138808	0.748241	No
row_155	KIF5B	kinesin family member 5B [Source:HGNC Symbol;Acc:HGNC:6324]	8450	0.137699	0.748556	No
row_156	CDKN1B	cyclin dependent kinase inhibitor 1B [Source:HGNC Symbol;Acc:HGNC:1785]	8484	0.135868	0.74869	No
row_157	SS18	SS18 subunit of BAF chromatin remodeling complex [Source:HGNC Symbol;Acc:HGNC:11340]	8850	0.125251	0.740817	No
row_158	RPS6KA5	ribosomal protein S6 kinase A5 [Source:HGNC Symbol;Acc:HGNC:10434]	8865	0.124465	0.741329	No
row_159	CUL3	cullin 3 [Source:HGNC Symbol;Acc:HGNC:2553]	9617	0.116726	0.724171	No
row_160	E2F4	E2F transcription factor 4 [Source:HGNC Symbol;Acc:HGNC:3118]	10127	0.0915319	0.712627	No
row_161	MAPK14	mitogen-activated protein kinase 14 [Source:HGNC Symbol;Acc:HGNC:6876]	10382	0.0796701	0.707097	No
row_162	MNAT1	MNAT1 component of CDK activating kinase [Source:HGNC Symbol;Acc:HGNC:7181]	10411	0.0782122	0.70696	No
row_163	WRN	WRN RecQ like helicase [Source:HGNC Symbol;Acc:HGNC:12791]	10720	0.0651618	0.70004	No
row_164	UPF1	UPF1 RNA helicase and ATPase [Source:HGNC Symbol;Acc:HGNC:9962]	10736	0.0645059	0.70012	No
row_165	CCNT1	cyclin T1 [Source:HGNC Symbol;Acc:HGNC:1599]	10839	0.0602663	0.698092	No
row_166	MARCKS	myristoylated alanine rich protein kinase C substrate [Source:HGNC Symbol;Acc:HGNC:6759]	10879	0.0584168	0.697557	No
row_167	CHMP1A	charged multivesicular body protein 1A [Source:HGNC Symbol;Acc:HGNC:8740]	10911	0.056741	0.697202	No
row_168	ORC5	origin recognition complex subunit 5 [Source:HGNC Symbol;Acc:HGNC:8491]	11533	0.0305037	0.682565	No
row_169	XPO1	exportin 1 [Source:HGNC Symbol;Acc:HGNC:12825]	11567	0.0292236	0.681975	No
row_170	CUL1	cullin 1 [Source:HGNC Symbol;Acc:HGNC:2551]	11977	0.0113516	0.672276	No
row_171	TLE3	TLE family member 3, transcriptional corepressor [Source:HGNC Symbol;Acc:HGNC:11839]	12167	0.00312837	0.66778	No
row_172	CCND1	cyclin D1 [Source:HGNC Symbol;Acc:HGNC:1582]	12222	0.000220188	0.66649	No
row_173	ATF5	activating transcription factor 5 [Source:HGNC Symbol;Acc:HGNC:790]	28895	-0.000214363	0.267983	No
row_174	FOXN3	forkhead box N3 [Source:HGNC Symbol;Acc:HGNC:1928]	28950	-0.00291249	0.266712	No
row_175	MEIS1	Meis homeobox 1 [Source:HGNC Symbol;Acc:HGNC:7000]	29005	-0.00493532	0.265455	No
row_176	ATRX	ATRX chromatin remodeler [Source:HGNC Symbol;Acc:HGNC:886]	29203	-0.0121195	0.260829	No
row_177	ABL1	ABL proto-oncogene 1, non-receptor tyrosine kinase [Source:HGNC Symbol;Acc:HGNC:76]	29275	-0.0156122	0.259238	No
row_178	BCL3	BCL3 transcription coactivator [Source:HGNC Symbol;Acc:HGNC:998]	29301	-0.0169461	0.258755	No
row_179	EGF	epidermal growth factor [Source:HGNC Symbol;Acc:HGNC:3229]	29307	-0.0172096	0.258753	No
row_180	EFNA5	ephrin A5 [Source:HGNC Symbol;Acc:HGNC:3225]	29776	-0.0358574	0.24781	No
row_181	PRPF4B	pre-mRNA processing factor 4B [Source:HGNC Symbol;Acc:HGNC:17346]	29924	-0.0416463	0.24458	No
row_182	TNPO2	transportin 2 [Source:HGNC Symbol;Acc:HGNC:19998]	30197	-0.0522508	0.238433	No
row_183	HIRA	histone cell cycle regulator [Source:HGNC Symbol;Acc:HGNC:4916]	31020	-0.0878023	0.219382	No
row_184	HSPA8	heat shock protein family A (Hsp70) member 8 [Source:HGNC Symbol;Acc:HGNC:5241]	31541	-0.108536	0.20769	No
row_185	SLC38A1	solute carrier family 38 member 1 [Source:HGNC Symbol;Acc:HGNC:13447]	31750	-0.117684	0.203518	No
row_186	E2F3	E2F transcription factor 3 [Source:HGNC Symbol;Acc:HGNC:3115]	32962	-0.161557	0.17567	No
row_187	DMD	dystrophin [Source:HGNC Symbol;Acc:HGNC:2928]	33558	-0.181834	0.162684	No
row_188	SLC12A2	solute carrier family 12 member 2 [Source:HGNC Symbol;Acc:HGNC:10911]	34333	-0.217255	0.14566	No
row_189	PAFAH1B1	platelet activating factor acetylhydrolase 1b regulatory subunit 1 [Source:HGNC Symbol;Acc:HGNC:8574]	37943	-0.364827	0.061875	No
row_190	ODC1	ornithine decarboxylase 1 [Source:HGNC Symbol;Acc:HGNC:8109]	38048	-0.371949	0.0619176	No
row_191	PURA	purine rich element binding protein A [Source:HGNC Symbol;Acc:HGNC:9701]	38165	-0.380242	0.0617298	No
row_192	SMAD3	SMAD family member 3 [Source:HGNC Symbol;Acc:HGNC:6769]	39028	-0.434312	0.044078	No
row_193	TGFB1	transforming growth factor beta 1 [Source:HGNC Symbol;Acc:HGNC:11766]	39234	-0.45043	0.0422399	No
row_194	CUL4A	cullin 4A [Source:HGNC Symbol;Acc:HGNC:2554]	39639	-0.482582	0.0358638	No
row_195	YTHDC1	YTH domain containing 1 [Source:HGNC Symbol;Acc:HGNC:30626]	39684	-0.486244	0.0381175	No
row_196	MEIS2	Meis homeobox 2 [Source:HGNC Symbol;Acc:HGNC:7001]	40160	-0.535201	0.030402	No
row_197	GSPT1	G1 to S phase transition 1 [Source:HGNC Symbol;Acc:HGNC:4621]	40783	-0.610877	0.0196871	No
row_198	H2BC12	H2B clustered histone 12 [Source:HGNC Symbol;Acc:HGNC:13954]	41190	-0.684979	0.0146391	No
row_199	ARID4A	AT-rich interaction domain 4A [Source:HGNC Symbol;Acc:HGNC:9885]	41619	-0.814159	0.00994329	No

## Sheet: HALLMARK_MYC_TARGETS_V1
NAME	SYMBOL	TITLE	RANK IN GENE LIST	RANK METRIC SCORE	RUNNING ES	CORE ENRICHMENT
row_0	H2AZ1	H2A.Z variant histone 1 [Source:HGNC Symbol;Acc:HGNC:4741]	1	1.81526	0.0144194	Yes
row_1	TYMS	thymidylate synthetase [Source:HGNC Symbol;Acc:HGNC:12441]	4	1.6873	0.0277967	Yes
row_2	KPNA2	karyopherin subunit alpha 2 [Source:HGNC Symbol;Acc:HGNC:6395]	31	1.42303	0.0384977	Yes
row_3	MAD2L1	mitotic arrest deficient 2 like 1 [Source:HGNC Symbol;Acc:HGNC:6763]	44	1.40162	0.0493629	Yes
row_4	RFC4	replication factor C subunit 4 [Source:HGNC Symbol;Acc:HGNC:9972]	46	1.3992	0.0604719	Yes
row_5	DEK	DEK proto-oncogene [Source:HGNC Symbol;Acc:HGNC:2768]	55	1.34633	0.0709929	Yes
row_6	MCM2	minichromosome maintenance complex component 2 [Source:HGNC Symbol;Acc:HGNC:6944]	58	1.34369	0.0816362	Yes
row_7	CCNA2	cyclin A2 [Source:HGNC Symbol;Acc:HGNC:1578]	62	1.33581	0.092193	Yes
row_8	TFDP1	transcription factor Dp-1 [Source:HGNC Symbol;Acc:HGNC:11749]	63	1.33502	0.102815	Yes
row_9	SNRPG	small nuclear ribonucleoprotein polypeptide G [Source:HGNC Symbol;Acc:HGNC:11163]	76	1.31712	0.113008	Yes
row_10	LSM2	LSM2 homolog, U6 small nuclear RNA and mRNA degradation associated [Source:HGNC Symbol;Acc:HGNC:13940]	77	1.31626	0.123481	Yes
row_11	PCNA	proliferating cell nuclear antigen [Source:HGNC Symbol;Acc:HGNC:8729]	78	1.31612	0.133953	Yes
row_12	SNRPD1	small nuclear ribonucleoprotein D1 polypeptide [Source:HGNC Symbol;Acc:HGNC:11158]	100	1.28909	0.143708	Yes
row_13	DUT	deoxyuridine triphosphatase [Source:HGNC Symbol;Acc:HGNC:3078]	111	1.27912	0.153646	Yes
row_14	PRPS2	phosphoribosyl pyrophosphate synthetase 2 [Source:HGNC Symbol;Acc:HGNC:9465]	114	1.27712	0.16376	Yes
row_15	RRM1	ribonucleotide reductase catalytic subunit M1 [Source:HGNC Symbol;Acc:HGNC:10451]	133	1.2563	0.173325	Yes
row_16	CDC45	cell division cycle 45 [Source:HGNC Symbol;Acc:HGNC:1739]	136	1.25401	0.183255	Yes
row_17	CDC20	cell division cycle 20 [Source:HGNC Symbol;Acc:HGNC:1723]	140	1.24847	0.193117	Yes
row_18	MCM4	minichromosome maintenance complex component 4 [Source:HGNC Symbol;Acc:HGNC:6947]	150	1.22769	0.20267	Yes
row_19	PPIA	peptidylprolyl isomerase A [Source:HGNC Symbol;Acc:HGNC:9253]	155	1.22273	0.212303	Yes
row_20	YWHAE	tyrosine 3-monooxygenase/tryptophan 5-monooxygenase activation protein epsilon [Source:HGNC Symbol;Acc:HGNC:12851]	174	1.19854	0.221409	Yes
row_21	USP1	ubiquitin specific peptidase 1 [Source:HGNC Symbol;Acc:HGNC:12607]	176	1.19765	0.230915	Yes
row_22	SNRPA	small nuclear ribonucleoprotein polypeptide A [Source:HGNC Symbol;Acc:HGNC:11151]	196	1.17901	0.239841	Yes
row_23	HPRT1	hypoxanthine phosphoribosyltransferase 1 [Source:HGNC Symbol;Acc:HGNC:5157]	203	1.17423	0.249041	Yes
row_24	PRDX3	peroxiredoxin 3 [Source:HGNC Symbol;Acc:HGNC:9354]	238	1.13413	0.257252	Yes
row_25	MCM5	minichromosome maintenance complex component 5 [Source:HGNC Symbol;Acc:HGNC:6948]	241	1.13197	0.266211	Yes
row_26	MCM6	minichromosome maintenance complex component 6 [Source:HGNC Symbol;Acc:HGNC:6949]	247	1.12538	0.275045	Yes
row_27	SNRPD2	small nuclear ribonucleoprotein D2 polypeptide [Source:HGNC Symbol;Acc:HGNC:11159]	255	1.10947	0.283706	Yes
row_28	MRPL23	mitochondrial ribosomal protein L23 [Source:HGNC Symbol;Acc:HGNC:10322]	266	1.09563	0.292184	Yes
row_29	MCM7	minichromosome maintenance complex component 7 [Source:HGNC Symbol;Acc:HGNC:6950]	267	1.09471	0.300894	Yes
row_30	RAN	RAN, member RAS oncogene family [Source:HGNC Symbol;Acc:HGNC:9846]	304	1.0538	0.308418	Yes
row_31	RANBP1	RAN binding protein 1 [Source:HGNC Symbol;Acc:HGNC:9847]	309	1.04666	0.316651	Yes
row_32	HNRNPA2B1	heterogeneous nuclear ribonucleoprotein A2/B1 [Source:HGNC Symbol;Acc:HGNC:5033]	323	1.03366	0.324564	Yes
row_33	HNRNPD	heterogeneous nuclear ribonucleoprotein D [Source:HGNC Symbol;Acc:HGNC:5036]	371	0.993662	0.331347	Yes
row_34	NHP2	NHP2 ribonucleoprotein [Source:HGNC Symbol;Acc:HGNC:14377]	385	0.984041	0.338866	Yes
row_35	COX5A	cytochrome c oxidase subunit 5A [Source:HGNC Symbol;Acc:HGNC:2267]	386	0.983246	0.346689	Yes
row_36	CBX3	chromobox 3 [Source:HGNC Symbol;Acc:HGNC:1553]	392	0.98021	0.354369	Yes
row_37	PSMB2	proteasome 20S subunit beta 2 [Source:HGNC Symbol;Acc:HGNC:9539]	394	0.978782	0.362133	Yes
row_38	CDK4	cyclin dependent kinase 4 [Source:HGNC Symbol;Acc:HGNC:1773]	406	0.970405	0.369591	Yes
row_39	EIF2S2	eukaryotic translation initiation factor 2 subunit beta [Source:HGNC Symbol;Acc:HGNC:3266]	414	0.960861	0.377069	Yes
row_40	CTPS1	CTP synthase 1 [Source:HGNC Symbol;Acc:HGNC:2519]	433	0.943187	0.384143	Yes
row_41	PSMB3	proteasome 20S subunit beta 3 [Source:HGNC Symbol;Acc:HGNC:9540]	438	0.939969	0.391526	Yes
row_42	CDK2	cyclin dependent kinase 2 [Source:HGNC Symbol;Acc:HGNC:1771]	445	0.933822	0.398813	Yes
row_43	HNRNPR	heterogeneous nuclear ribonucleoprotein R [Source:HGNC Symbol;Acc:HGNC:5047]	466	0.918138	0.40564	Yes
row_44	RUVBL2	RuvB like AAA ATPase 2 [Source:HGNC Symbol;Acc:HGNC:10475]	478	0.912402	0.412637	Yes
row_45	PRDX4	peroxiredoxin 4 [Source:HGNC Symbol;Acc:HGNC:17169]	488	0.903117	0.419607	Yes
row_46	EIF2S1	eukaryotic translation initiation factor 2 subunit alpha [Source:HGNC Symbol;Acc:HGNC:3265]	493	0.900771	0.426679	Yes
row_47	CCT5	chaperonin containing TCP1 subunit 5 [Source:HGNC Symbol;Acc:HGNC:1618]	509	0.887517	0.433382	Yes
row_48	PABPC1	poly(A) binding protein cytoplasmic 1 [Source:HGNC Symbol;Acc:HGNC:8554]	532	0.873548	0.439806	Yes
row_49	PGK1	phosphoglycerate kinase 1 [Source:HGNC Symbol;Acc:HGNC:8896]	562	0.854961	0.445916	Yes
row_50	HNRNPA3	heterogeneous nuclear ribonucleoprotein A3 [Source:HGNC Symbol;Acc:HGNC:24941]	567	0.852922	0.452607	Yes
row_51	NPM1	nucleophosmin 1 [Source:HGNC Symbol;Acc:HGNC:7910]	615	0.825349	0.45805	Yes
row_52	PA2G4	proliferation-associated 2G4 [Source:HGNC Symbol;Acc:HGNC:8550]	625	0.820635	0.464364	Yes
row_53	FBL	fibrillarin [Source:HGNC Symbol;Acc:HGNC:3599]	678	0.796642	0.46946	Yes
row_54	PSMA4	proteasome 20S subunit alpha 4 [Source:HGNC Symbol;Acc:HGNC:9533]	719	0.778062	0.474695	Yes
row_55	SERBP1	SERPINE1 mRNA binding protein 1 [Source:HGNC Symbol;Acc:HGNC:17860]	729	0.773674	0.480635	Yes
row_56	PHB1	prohibitin 1 [Source:HGNC Symbol;Acc:HGNC:8912]	750	0.765872	0.486251	Yes
row_57	POLD2	DNA polymerase delta 2, accessory subunit [Source:HGNC Symbol;Acc:HGNC:9176]	775	0.755637	0.491689	Yes
row_58	HDGF	heparin binding growth factor [Source:HGNC Symbol;Acc:HGNC:4856]	785	0.752526	0.497462	Yes
row_59	CLNS1A	chloride nucleotide-sensitive channel 1A [Source:HGNC Symbol;Acc:HGNC:2080]	825	0.737891	0.502401	Yes
row_60	RACK1	receptor for activated C kinase 1 [Source:HGNC Symbol;Acc:HGNC:4399]	833	0.732414	0.508061	Yes
row_61	KPNB1	karyopherin subunit beta 1 [Source:HGNC Symbol;Acc:HGNC:6400]	855	0.724293	0.513322	Yes
row_62	RPLP0	ribosomal protein lateral stalk subunit P0 [Source:HGNC Symbol;Acc:HGNC:10371]	858	0.724069	0.519035	Yes
row_63	PHB2	prohibitin 2 [Source:HGNC Symbol;Acc:HGNC:30306]	864	0.722818	0.524667	Yes
row_64	NAP1L1	nucleosome assembly protein 1 like 1 [Source:HGNC Symbol;Acc:HGNC:7637]	876	0.717977	0.530117	Yes
row_65	PSMD14	proteasome 26S subunit, non-ATPase 14 [Source:HGNC Symbol;Acc:HGNC:16889]	905	0.70817	0.535082	Yes
row_66	ERH	ERH mRNA splicing and mitosis factor [Source:HGNC Symbol;Acc:HGNC:3447]	912	0.707653	0.540569	Yes
row_67	BUB3	BUB3 mitotic checkpoint protein [Source:HGNC Symbol;Acc:HGNC:1151]	916	0.705946	0.546114	Yes
row_68	CCT7	chaperonin containing TCP1 subunit 7 [Source:HGNC Symbol;Acc:HGNC:1622]	922	0.703662	0.551593	Yes
row_69	FAM120A	family with sequence similarity 120A [Source:HGNC Symbol;Acc:HGNC:13247]	933	0.700819	0.55693	Yes
row_70	PSMD8	proteasome 26S subunit, non-ATPase 8 [Source:HGNC Symbol;Acc:HGNC:9566]	936	0.700071	0.562453	Yes
row_71	PSMD3	proteasome 26S subunit, non-ATPase 3 [Source:HGNC Symbol;Acc:HGNC:9560]	996	0.681208	0.566463	Yes
row_72	RPS2	ribosomal protein S2 [Source:HGNC Symbol;Acc:HGNC:10404]	1014	0.676457	0.571439	Yes
row_73	CCT4	chaperonin containing TCP1 subunit 4 [Source:HGNC Symbol;Acc:HGNC:1617]	1015	0.676341	0.57682	Yes
row_74	C1QBP	complement C1q binding protein [Source:HGNC Symbol;Acc:HGNC:1243]	1018	0.675328	0.582145	Yes
row_75	SET	SET nuclear proto-oncogene [Source:HGNC Symbol;Acc:HGNC:10760]	1025	0.673438	0.58736	Yes
row_76	ABCE1	ATP binding cassette subfamily E member 1 [Source:HGNC Symbol;Acc:HGNC:69]	1032	0.672453	0.592567	Yes
row_77	VDAC1	voltage dependent anion channel 1 [Source:HGNC Symbol;Acc:HGNC:12669]	1061	0.665926	0.597197	Yes
row_78	KARS1	lysyl-tRNA synthetase 1 [Source:HGNC Symbol;Acc:HGNC:6215]	1074	0.663824	0.602191	Yes
row_79	TOMM70	translocase of outer mitochondrial membrane 70 [Source:HGNC Symbol;Acc:HGNC:11985]	1092	0.660241	0.607038	Yes
row_80	HNRNPA1	heterogeneous nuclear ribonucleoprotein A1 [Source:HGNC Symbol;Acc:HGNC:5031]	1105	0.656943	0.611979	Yes
row_81	EEF1B2	eukaryotic translation elongation factor 1 beta 2 [Source:HGNC Symbol;Acc:HGNC:3208]	1118	0.653191	0.616889	Yes
row_82	IMPDH2	inosine monophosphate dehydrogenase 2 [Source:HGNC Symbol;Acc:HGNC:6053]	1161	0.643136	0.621002	Yes
row_83	AIMP2	aminoacyl tRNA synthetase complex interacting multifunctional protein 2 [Source:HGNC Symbol;Acc:HGNC:20609]	1186	0.638432	0.625508	Yes
row_84	SRSF7	serine and arginine rich splicing factor 7 [Source:HGNC Symbol;Acc:HGNC:10789]	1187	0.638398	0.630588	Yes
row_85	ILF2	interleukin enhancer binding factor 2 [Source:HGNC Symbol;Acc:HGNC:6037]	1217	0.633097	0.634932	Yes
row_86	SRSF1	serine and arginine rich splicing factor 1 [Source:HGNC Symbol;Acc:HGNC:10780]	1229	0.631558	0.639694	Yes
row_87	MRPS18B	mitochondrial ribosomal protein S18B [Source:HGNC Symbol;Acc:HGNC:14516]	1245	0.62877	0.644338	Yes
row_88	CCT2	chaperonin containing TCP1 subunit 2 [Source:HGNC Symbol;Acc:HGNC:1615]	1269	0.624154	0.648755	Yes
row_89	UBE2L3	ubiquitin conjugating enzyme E2 L3 [Source:HGNC Symbol;Acc:HGNC:12488]	1289	0.62101	0.653242	Yes
row_90	PSMA7	proteasome 20S subunit alpha 7 [Source:HGNC Symbol;Acc:HGNC:9536]	1355	0.607376	0.65652	Yes
row_91	NME1	NME/NM23 nucleoside diphosphate kinase 1 [Source:HGNC Symbol;Acc:HGNC:7849]	1382	0.600872	0.66068	Yes
row_92	HDAC2	histone deacetylase 2 [Source:HGNC Symbol;Acc:HGNC:4853]	1440	0.591721	0.664026	Yes
row_93	VBP1	VHL binding protein 1 [Source:HGNC Symbol;Acc:HGNC:12662]	1450	0.590933	0.668512	Yes
row_94	TRIM28	tripartite motif containing 28 [Source:HGNC Symbol;Acc:HGNC:16384]	1451	0.590383	0.67321	Yes
row_95	RPS6	ribosomal protein S6 [Source:HGNC Symbol;Acc:HGNC:10429]	1452	0.590315	0.677906	Yes
row_96	LDHA	lactate dehydrogenase A [Source:HGNC Symbol;Acc:HGNC:6535]	1487	0.583598	0.681737	Yes
row_97	NCBP1	nuclear cap binding protein subunit 1 [Source:HGNC Symbol;Acc:HGNC:7658]	1492	0.581935	0.686272	Yes
row_98	SNRPB2	small nuclear ribonucleoprotein polypeptide B2 [Source:HGNC Symbol;Acc:HGNC:11155]	1496	0.580684	0.69082	Yes
row_99	XRCC6	X-ray repair cross complementing 6 [Source:HGNC Symbol;Acc:HGNC:4055]	1540	0.572747	0.69435	Yes
row_100	CYC1	cytochrome c1 [Source:HGNC Symbol;Acc:HGNC:2579]	1620	0.560168	0.696918	Yes
row_101	PTGES3	prostaglandin E synthase 3 [Source:HGNC Symbol;Acc:HGNC:16049]	1643	0.556378	0.700819	Yes
row_102	HDDC2	HD domain containing 2 [Source:HGNC Symbol;Acc:HGNC:21078]	1673	0.550772	0.704508	Yes
row_103	HNRNPC	heterogeneous nuclear ribonucleoprotein C [Source:HGNC Symbol;Acc:HGNC:5035]	1680	0.549944	0.708741	Yes
row_104	RSL1D1	ribosomal L1 domain containing 1 [Source:HGNC Symbol;Acc:HGNC:24534]	1696	0.548673	0.712748	Yes
row_105	AP3S1	adaptor related protein complex 3 subunit sigma 1 [Source:HGNC Symbol;Acc:HGNC:2013]	1753	0.540891	0.715713	Yes
row_106	SNRPA1	small nuclear ribonucleoprotein polypeptide A' [Source:HGNC Symbol;Acc:HGNC:11152]	1761	0.539541	0.719838	Yes
row_107	RPS5	ribosomal protein S5 [Source:HGNC Symbol;Acc:HGNC:10426]	1791	0.535073	0.723403	Yes
row_108	RPS3	ribosomal protein S3 [Source:HGNC Symbol;Acc:HGNC:10420]	1805	0.533334	0.727335	Yes
row_109	NDUFAB1	NADH:ubiquinone oxidoreductase subunit AB1 [Source:HGNC Symbol;Acc:HGNC:7694]	1842	0.528391	0.730679	Yes
row_110	UBA2	ubiquitin like modifier activating enzyme 2 [Source:HGNC Symbol;Acc:HGNC:30661]	1883	0.522628	0.733881	Yes
row_111	VDAC3	voltage dependent anion channel 3 [Source:HGNC Symbol;Acc:HGNC:12674]	1965	0.510202	0.736005	Yes
row_112	PSMD7	proteasome 26S subunit, non-ATPase 7 [Source:HGNC Symbol;Acc:HGNC:9565]	1988	0.506815	0.739511	Yes
row_113	RNPS1	RNA binding protein with serine rich domain 1 [Source:HGNC Symbol;Acc:HGNC:10080]	2010	0.50462	0.743024	Yes
row_114	NOP56	NOP56 ribonucleoprotein [Source:HGNC Symbol;Acc:HGNC:15911]	2066	0.497175	0.745665	Yes
row_115	SYNCRIP	synaptotagmin binding cytoplasmic RNA interacting protein [Source:HGNC Symbol;Acc:HGNC:16918]	2099	0.49415	0.748832	Yes
row_116	PCBP1	poly(rC) binding protein 1 [Source:HGNC Symbol;Acc:HGNC:8647]	2120	0.492143	0.75227	Yes
row_117	UBE2E1	ubiquitin conjugating enzyme E2 E1 [Source:HGNC Symbol;Acc:HGNC:12477]	2291	0.469348	0.751941	Yes
row_118	SRSF2	serine and arginine rich splicing factor 2 [Source:HGNC Symbol;Acc:HGNC:10783]	2313	0.465922	0.755146	Yes
row_119	G3BP1	G3BP stress granule assembly factor 1 [Source:HGNC Symbol;Acc:HGNC:30292]	2331	0.464612	0.758437	Yes
row_120	DDX21	DExD-box helicase 21 [Source:HGNC Symbol;Acc:HGNC:2744]	2368	0.460786	0.761242	Yes
row_121	TRA2B	transformer 2 beta homolog [Source:HGNC Symbol;Acc:HGNC:10781]	2375	0.459305	0.764753	Yes
row_122	RAD23B	RAD23 homolog B, nucleotide excision repair protein [Source:HGNC Symbol;Acc:HGNC:9813]	2404	0.456938	0.76772	Yes
row_123	EIF3D	eukaryotic translation initiation factor 3 subunit D [Source:HGNC Symbol;Acc:HGNC:3278]	2425	0.454728	0.77086	Yes
row_124	CCT3	chaperonin containing TCP1 subunit 3 [Source:HGNC Symbol;Acc:HGNC:1616]	2486	0.448299	0.772993	Yes
row_125	RPL18	ribosomal protein L18 [Source:HGNC Symbol;Acc:HGNC:10310]	2501	0.447111	0.776215	Yes
row_126	EIF4H	eukaryotic translation initiation factor 4H [Source:HGNC Symbol;Acc:HGNC:12741]	2540	0.44373	0.778838	Yes
row_127	MYC	MYC proto-oncogene, bHLH transcription factor [Source:HGNC Symbol;Acc:HGNC:7553]	2562	0.441937	0.781852	Yes
row_128	SNRPD3	small nuclear ribonucleoprotein D3 polypeptide [Source:HGNC Symbol;Acc:HGNC:11160]	2619	0.436948	0.78399	Yes
row_129	TARDBP	TAR DNA binding protein [Source:HGNC Symbol;Acc:HGNC:11571]	2658	0.43361	0.786532	Yes
row_130	PSMC4	proteasome 26S subunit, ATPase 4 [Source:HGNC Symbol;Acc:HGNC:9551]	2668	0.432674	0.789759	Yes
row_131	HSPD1	heat shock protein family D (Hsp60) member 1 [Source:HGNC Symbol;Acc:HGNC:5261]	2718	0.427718	0.791991	Yes
row_132	LSM7	LSM7 homolog, U6 small nuclear RNA and mRNA degradation associated [Source:HGNC Symbol;Acc:HGNC:20470]	2770	0.422896	0.794137	Yes
row_133	PPM1G	protein phosphatase, Mg2+/Mn2+ dependent 1G [Source:HGNC Symbol;Acc:HGNC:9278]	2798	0.419707	0.796831	Yes
row_134	EIF3B	eukaryotic translation initiation factor 3 subunit B [Source:HGNC Symbol;Acc:HGNC:3280]	3038	0.400039	0.794301	Yes
row_135	SF3B3	splicing factor 3b subunit 3 [Source:HGNC Symbol;Acc:HGNC:10770]	3065	0.397843	0.796845	Yes
row_136	EIF4E	eukaryotic translation initiation factor 4E [Source:HGNC Symbol;Acc:HGNC:3287]	3150	0.391701	0.797954	Yes
row_137	SRPK1	SRSF protein kinase 1 [Source:HGNC Symbol;Acc:HGNC:11305]	3316	0.379745	0.797031	Yes
row_138	CSTF2	cleavage stimulation factor subunit 2 [Source:HGNC Symbol;Acc:HGNC:2484]	3455	0.369329	0.796671	Yes
row_139	GOT2	glutamic-oxaloacetic transaminase 2 [Source:HGNC Symbol;Acc:HGNC:4433]	3508	0.364317	0.798327	Yes
row_140	HNRNPU	heterogeneous nuclear ribonucleoprotein U [Source:HGNC Symbol;Acc:HGNC:5048]	3616	0.356334	0.798605	Yes
row_141	XPOT	exportin for tRNA [Source:HGNC Symbol;Acc:HGNC:12826]	3789	0.345423	0.797242	Yes
row_142	SRSF3	serine and arginine rich splicing factor 3 [Source:HGNC Symbol;Acc:HGNC:10785]	3838	0.342208	0.798817	Yes
row_143	IARS1	isoleucyl-tRNA synthetase 1 [Source:HGNC Symbol;Acc:HGNC:5330]	3878	0.340247	0.800592	Yes
row_144	CANX	calnexin [Source:HGNC Symbol;Acc:HGNC:1473]	3977	0.333826	0.800906	Yes
row_145	PSMD1	proteasome 26S subunit, non-ATPase 1 [Source:HGNC Symbol;Acc:HGNC:9554]	3999	0.332431	0.803049	Yes
row_146	SLC25A3	solute carrier family 25 member 3 [Source:HGNC Symbol;Acc:HGNC:10989]	4257	0.315164	0.799414	Yes
row_147	NOP16	NOP16 nucleolar protein [Source:HGNC Symbol;Acc:HGNC:26934]	4262	0.314972	0.801824	Yes
row_148	CAD	carbamoyl-phosphate synthetase 2, aspartate transcarbamylase, and dihydroorotase [Source:HGNC Symbol;Acc:HGNC:1424]	4278	0.314001	0.803964	Yes
row_149	EPRS1	glutamyl-prolyl-tRNA synthetase 1 [Source:HGNC Symbol;Acc:HGNC:3418]	4357	0.309199	0.80456	Yes
row_150	ACP1	acid phosphatase 1 [Source:HGNC Symbol;Acc:HGNC:122]	4384	0.307719	0.806387	Yes
row_151	RPL14	ribosomal protein L14 [Source:HGNC Symbol;Acc:HGNC:10305]	4432	0.305229	0.807692	Yes
row_152	GNL3	G protein nucleolar 3 [Source:HGNC Symbol;Acc:HGNC:29931]	4514	0.30049	0.808147	Yes
row_153	EIF3J	eukaryotic translation initiation factor 3 subunit J [Source:HGNC Symbol;Acc:HGNC:3270]	4861	0.286858	0.802159	No
row_154	SSB	small RNA binding exonuclease protection factor La [Source:HGNC Symbol;Acc:HGNC:11316]	4864	0.286677	0.804392	No
row_155	PWP1	PWP1 homolog, endonuclein [Source:HGNC Symbol;Acc:HGNC:17015]	4931	0.283423	0.805069	No
row_156	RPL6	ribosomal protein L6 [Source:HGNC Symbol;Acc:HGNC:10362]	5040	0.27872	0.804705	No
row_157	TXNL4A	thioredoxin like 4A [Source:HGNC Symbol;Acc:HGNC:30551]	5208	0.270925	0.802869	No
row_158	DHX15	DEAH-box helicase 15 [Source:HGNC Symbol;Acc:HGNC:2738]	5300	0.26589	0.80281	No
row_159	YWHAQ	tyrosine 3-monooxygenase/tryptophan 5-monooxygenase activation protein theta [Source:HGNC Symbol;Acc:HGNC:12854]	5363	0.261984	0.803412	No
row_160	SF3A1	splicing factor 3a subunit 1 [Source:HGNC Symbol;Acc:HGNC:10765]	5368	0.261736	0.805399	No
row_161	HSP90AB1	heat shock protein 90 alpha family class B member 1 [Source:HGNC Symbol;Acc:HGNC:5258]	5804	0.246837	0.796965	No
row_162	TCP1	t-complex 1 [Source:HGNC Symbol;Acc:HGNC:11655]	6226	0.233321	0.788759	No
row_163	RPL34	ribosomal protein L34 [Source:HGNC Symbol;Acc:HGNC:10340]	6396	0.229591	0.786546	No
row_164	GLO1	glyoxalase I [Source:HGNC Symbol;Acc:HGNC:4323]	6913	0.208806	0.775873	No
row_165	EIF1AX	eukaryotic translation initiation factor 1A X-linked [Source:HGNC Symbol;Acc:HGNC:3250]	6937	0.207099	0.776971	No
row_166	TUFM	Tu translation elongation factor, mitochondrial [Source:HGNC Symbol;Acc:HGNC:12420]	6996	0.20408	0.777209	No
row_167	MRPL9	mitochondrial ribosomal protein L9 [Source:HGNC Symbol;Acc:HGNC:14277]	7052	0.200703	0.777491	No
row_168	NCBP2	nuclear cap binding protein subunit 2 [Source:HGNC Symbol;Acc:HGNC:7659]	7065	0.199994	0.778795	No
row_169	NOLC1	nucleolar and coiled-body phosphoprotein 1 [Source:HGNC Symbol;Acc:HGNC:15608]	7077	0.199634	0.780121	No
row_170	CNBP	CCHC-type zinc finger nucleic acid binding protein [Source:HGNC Symbol;Acc:HGNC:13164]	7289	0.188968	0.776581	No
row_171	ETF1	eukaryotic translation termination factor 1 [Source:HGNC Symbol;Acc:HGNC:3477]	7342	0.187322	0.776828	No
row_172	POLE3	DNA polymerase epsilon 3, accessory subunit [Source:HGNC Symbol;Acc:HGNC:13546]	7456	0.180957	0.775567	No
row_173	RRP9	ribosomal RNA processing 9, U3 small nucleolar RNA binding protein [Source:HGNC Symbol;Acc:HGNC:16829]	7693	0.174911	0.771318	No
row_174	PRPF31	pre-mRNA processing factor 31 [Source:HGNC Symbol;Acc:HGNC:15446]	7811	0.169216	0.769868	No
row_175	EXOSC7	exosome component 7 [Source:HGNC Symbol;Acc:HGNC:28112]	7817	0.168798	0.771091	No
row_176	ORC2	origin recognition complex subunit 2 [Source:HGNC Symbol;Acc:HGNC:8488]	8087	0.155922	0.765902	No
row_177	SMARCC1	SWI/SNF related, matrix associated, actin dependent regulator of chromatin subfamily c member 1 [Source:HGNC Symbol;Acc:HGNC:11104]	8177	0.151233	0.764978	No
row_178	PSMC6	proteasome 26S subunit, ATPase 6 [Source:HGNC Symbol;Acc:HGNC:9553]	8364	0.142253	0.761664	No
row_179	PSMA1	proteasome 20S subunit alpha 1 [Source:HGNC Symbol;Acc:HGNC:9530]	8384	0.140933	0.762331	No
row_180	STARD7	StAR related lipid transfer domain containing 7 [Source:HGNC Symbol;Acc:HGNC:18063]	8514	0.134523	0.760318	No
row_181	RPL22	ribosomal protein L22 [Source:HGNC Symbol;Acc:HGNC:10315]	9822	0.106053	0.729921	No
row_182	SSBP1	single stranded DNA binding protein 1 [Source:HGNC Symbol;Acc:HGNC:11317]	9946	0.100265	0.727778	No
row_183	APEX1	apurinic/apyrimidinic endodeoxyribonuclease 1 [Source:HGNC Symbol;Acc:HGNC:587]	9953	0.100036	0.728431	No
row_184	PSMA6	proteasome 20S subunit alpha 6 [Source:HGNC Symbol;Acc:HGNC:9535]	11020	0.0518082	0.703363	No
row_185	XPO1	exportin 1 [Source:HGNC Symbol;Acc:HGNC:12825]	11567	0.0292236	0.690544	No
row_186	CUL1	cullin 1 [Source:HGNC Symbol;Acc:HGNC:2551]	11977	0.0113516	0.680858	No
row_187	COPS5	COP9 signalosome subunit 5 [Source:HGNC Symbol;Acc:HGNC:2240]	11996	0.0106261	0.680512	No
row_188	EIF4G2	eukaryotic translation initiation factor 4 gamma 2 [Source:HGNC Symbol;Acc:HGNC:3297]	29628	-0.030375	0.259323	No
row_189	HSPE1	heat shock protein family E (Hsp10) member 1 [Source:HGNC Symbol;Acc:HGNC:5269]	32077	-0.13039	0.201846	No
row_190	PABPC4	poly(A) binding protein cytoplasmic 4 [Source:HGNC Symbol;Acc:HGNC:8557]	32806	-0.153282	0.185664	No
row_191	DDX18	DEAD-box helicase 18 [Source:HGNC Symbol;Acc:HGNC:2741]	34131	-0.209679	0.155685	No
row_192	SRM	spermidine synthase [Source:HGNC Symbol;Acc:HGNC:11296]	34562	-0.227351	0.147216	No
row_193	PSMA2	proteasome 20S subunit alpha 2 [Source:HGNC Symbol;Acc:HGNC:9531]	35223	-0.25057	0.133434	No
row_194	RPS10	ribosomal protein S10 [Source:HGNC Symbol;Acc:HGNC:10383]	35999	-0.271051	0.117066	No
row_195	ODC1	ornithine decarboxylase 1 [Source:HGNC Symbol;Acc:HGNC:8109]	38048	-0.371949	0.0710722	No
row_196	GSPT1	G1 to S phase transition 1 [Source:HGNC Symbol;Acc:HGNC:4621]	40783	-0.610877	0.0105822	No
row_197	EIF4A1	eukaryotic translation initiation factor 4A1 [Source:HGNC Symbol;Acc:HGNC:3282]	41238	-0.694221	0.00525394	No
row_198	U2AF1	U2 small nuclear RNA auxiliary factor 1 [Source:HGNC Symbol;Acc:HGNC:12453]	41639	-0.822099	0.0022339	No
row_199	IFRD1	interferon related developmental regulator 1 [Source:HGNC Symbol;Acc:HGNC:5456]	41793	-0.905891	0.00578455	No

## Sheet: HALLMARK_MTORC1_SIGNALING
NAME	SYMBOL	TITLE	RANK IN GENE LIST	RANK METRIC SCORE	RUNNING ES	CORE ENRICHMENT
row_0	SCD	stearoyl-CoA desaturase [Source:HGNC Symbol;Acc:HGNC:10571]	3	1.69897	0.0170601	Yes
row_1	DHFR	dihydrofolate reductase [Source:HGNC Symbol;Acc:HGNC:2861]	17	1.50708	0.0319463	Yes
row_2	TPI1	triosephosphate isomerase 1 [Source:HGNC Symbol;Acc:HGNC:12009]	40	1.40294	0.0455672	Yes
row_3	MCM2	minichromosome maintenance complex component 2 [Source:HGNC Symbol;Acc:HGNC:6944]	58	1.34369	0.0587101	Yes
row_4	DHCR24	24-dehydrocholesterol reductase [Source:HGNC Symbol;Acc:HGNC:2859]	59	1.34335	0.072256	Yes
row_5	BUB1	BUB1 mitotic checkpoint serine/threonine kinase [Source:HGNC Symbol;Acc:HGNC:1148]	69	1.32894	0.0854413	Yes
row_6	RRM2	ribonucleotide reductase regulatory subunit M2 [Source:HGNC Symbol;Acc:HGNC:10452]	72	1.32404	0.0987447	Yes
row_7	AURKA	aurora kinase A [Source:HGNC Symbol;Acc:HGNC:11393]	107	1.28454	0.110885	Yes
row_8	MCM4	minichromosome maintenance complex component 4 [Source:HGNC Symbol;Acc:HGNC:6947]	150	1.22769	0.12226	Yes
row_9	PPIA	peptidylprolyl isomerase A [Source:HGNC Symbol;Acc:HGNC:9253]	155	1.22273	0.134494	Yes
row_10	PLK1	polo like kinase 1 [Source:HGNC Symbol;Acc:HGNC:9077]	157	1.21778	0.14675	Yes
row_11	TMEM97	transmembrane protein 97 [Source:HGNC Symbol;Acc:HGNC:28106]	189	1.18616	0.15797	Yes
row_12	GMPS	guanine monophosphate synthase [Source:HGNC Symbol;Acc:HGNC:4378]	192	1.18367	0.169858	Yes
row_13	CDC25A	cell division cycle 25A [Source:HGNC Symbol;Acc:HGNC:1725]	201	1.17663	0.181531	Yes
row_14	HPRT1	hypoxanthine phosphoribosyltransferase 1 [Source:HGNC Symbol;Acc:HGNC:5157]	203	1.17423	0.193348	Yes
row_15	CCNF	cyclin F [Source:HGNC Symbol;Acc:HGNC:1591]	244	1.12898	0.203776	Yes
row_16	SEC11A	SEC11 homolog A, signal peptidase complex subunit [Source:HGNC Symbol;Acc:HGNC:17718]	274	1.08942	0.214068	Yes
row_17	PSPH	phosphoserine phosphatase [Source:HGNC Symbol;Acc:HGNC:9577]	285	1.07781	0.224698	Yes
row_18	EBP	EBP cholestenol delta-isomerase [Source:HGNC Symbol;Acc:HGNC:3133]	318	1.03825	0.234402	Yes
row_19	TUBG1	tubulin gamma 1 [Source:HGNC Symbol;Acc:HGNC:12417]	382	0.985699	0.242836	Yes
row_20	GAPDH	glyceraldehyde-3-phosphate dehydrogenase [Source:HGNC Symbol;Acc:HGNC:4141]	383	0.985396	0.252772	Yes
row_21	EIF2S2	eukaryotic translation initiation factor 2 subunit beta [Source:HGNC Symbol;Acc:HGNC:3266]	414	0.960861	0.261744	Yes
row_22	PSMA3	proteasome 20S subunit alpha 3 [Source:HGNC Symbol;Acc:HGNC:9532]	426	0.952975	0.27109	Yes
row_23	SHMT2	serine hydroxymethyltransferase 2 [Source:HGNC Symbol;Acc:HGNC:10852]	450	0.927867	0.279897	Yes
row_24	ACTR3	actin related protein 3 [Source:HGNC Symbol;Acc:HGNC:170]	460	0.922046	0.288979	Yes
row_25	FADS2	fatty acid desaturase 2 [Source:HGNC Symbol;Acc:HGNC:3575]	462	0.919531	0.298228	Yes
row_26	MTHFD2	methylenetetrahydrofolate dehydrogenase (NADP+ dependent) 2, methenyltetrahydrofolate cyclohydrolase [Source:HGNC Symbol;Acc:HGNC:7434]	487	0.90366	0.306766	Yes
row_27	GSR	glutathione-disulfide reductase [Source:HGNC Symbol;Acc:HGNC:4623]	494	0.900567	0.315704	Yes
row_28	ACTR2	actin related protein 2 [Source:HGNC Symbol;Acc:HGNC:169]	510	0.887324	0.324293	Yes
row_29	FADS1	fatty acid desaturase 1 [Source:HGNC Symbol;Acc:HGNC:3574]	556	0.859141	0.33188	Yes
row_30	PGK1	phosphoglycerate kinase 1 [Source:HGNC Symbol;Acc:HGNC:8896]	562	0.854961	0.340382	Yes
row_31	SLC1A5	solute carrier family 1 member 5 [Source:HGNC Symbol;Acc:HGNC:10943]	635	0.815681	0.346886	Yes
row_32	PSMA4	proteasome 20S subunit alpha 4 [Source:HGNC Symbol;Acc:HGNC:9533]	719	0.778062	0.352748	Yes
row_33	G6PD	glucose-6-phosphate dehydrogenase [Source:HGNC Symbol;Acc:HGNC:4057]	722	0.776987	0.360535	Yes
row_34	SDF2L1	stromal cell derived factor 2 like 1 [Source:HGNC Symbol;Acc:HGNC:10676]	743	0.767411	0.367795	Yes
row_35	DHCR7	7-dehydrocholesterol reductase [Source:HGNC Symbol;Acc:HGNC:2860]	771	0.757975	0.374793	Yes
row_36	CYB5B	cytochrome b5 type B [Source:HGNC Symbol;Acc:HGNC:24374]	777	0.755492	0.382291	Yes
row_37	HMBS	hydroxymethylbilane synthase [Source:HGNC Symbol;Acc:HGNC:4982]	819	0.740128	0.388775	Yes
row_38	PSMB5	proteasome 20S subunit beta 5 [Source:HGNC Symbol;Acc:HGNC:9542]	832	0.733188	0.395881	Yes
row_39	RPN1	ribophorin I [Source:HGNC Symbol;Acc:HGNC:10381]	837	0.729534	0.403142	Yes
row_40	PSMD14	proteasome 26S subunit, non-ATPase 14 [Source:HGNC Symbol;Acc:HGNC:16889]	905	0.70817	0.408681	Yes
row_41	PSMG1	proteasome assembly chaperone 1 [Source:HGNC Symbol;Acc:HGNC:3043]	918	0.705576	0.415509	Yes
row_42	PNP	purine nucleoside phosphorylase [Source:HGNC Symbol;Acc:HGNC:7892]	919	0.704622	0.422614	Yes
row_43	NUFIP1	nuclear FMR1 interacting protein 1 [Source:HGNC Symbol;Acc:HGNC:8057]	953	0.693455	0.428818	Yes
row_44	PPA1	inorganic pyrophosphatase 1 [Source:HGNC Symbol;Acc:HGNC:9226]	967	0.689083	0.435456	Yes
row_45	PSAT1	phosphoserine aminotransferase 1 [Source:HGNC Symbol;Acc:HGNC:19129]	1201	0.636488	0.436304	Yes
row_46	CORO1A	coronin 1A [Source:HGNC Symbol;Acc:HGNC:2252]	1220	0.632164	0.442249	Yes
row_47	HMGCR	3-hydroxy-3-methylglutaryl-CoA reductase [Source:HGNC Symbol;Acc:HGNC:5006]	1224	0.631778	0.448548	Yes
row_48	BCAT1	branched chain amino acid transaminase 1 [Source:HGNC Symbol;Acc:HGNC:976]	1225	0.631766	0.454918	Yes
row_49	GBE1	1,4-alpha-glucan branching enzyme 1 [Source:HGNC Symbol;Acc:HGNC:4180]	1260	0.625913	0.460417	Yes
row_50	SERP1	stress associated endoplasmic reticulum protein 1 [Source:HGNC Symbol;Acc:HGNC:10759]	1262	0.625694	0.466702	Yes
row_51	TOMM40	translocase of outer mitochondrial membrane 40 [Source:HGNC Symbol;Acc:HGNC:18001]	1273	0.623884	0.472754	Yes
row_52	INSIG1	insulin induced gene 1 [Source:HGNC Symbol;Acc:HGNC:6083]	1305	0.617071	0.478236	Yes
row_53	EEF1E1	eukaryotic translation elongation factor 1 epsilon 1 [Source:HGNC Symbol;Acc:HGNC:3212]	1313	0.615781	0.484278	Yes
row_54	ERO1A	endoplasmic reticulum oxidoreductase 1 alpha [Source:HGNC Symbol;Acc:HGNC:13280]	1357	0.606964	0.48937	Yes
row_55	PGM1	phosphoglucomutase 1 [Source:HGNC Symbol;Acc:HGNC:8905]	1360	0.606065	0.495434	Yes
row_56	DDX39A	DExD-box helicase 39A [Source:HGNC Symbol;Acc:HGNC:17821]	1371	0.603363	0.501279	Yes
row_57	PIK3R3	phosphoinositide-3-kinase regulatory subunit 3 [Source:HGNC Symbol;Acc:HGNC:8981]	1448	0.591032	0.505422	Yes
row_58	ENO1	enolase 1 [Source:HGNC Symbol;Acc:HGNC:3350]	1456	0.589233	0.511196	Yes
row_59	LDHA	lactate dehydrogenase A [Source:HGNC Symbol;Acc:HGNC:6535]	1487	0.583598	0.516364	Yes
row_60	PDAP1	PDGFA associated protein 1 [Source:HGNC Symbol;Acc:HGNC:14634]	1508	0.578495	0.521719	Yes
row_61	ATP6V1D	ATPase H+ transporting V1 subunit D [Source:HGNC Symbol;Acc:HGNC:13527]	1571	0.567481	0.52596	Yes
row_62	GOT1	glutamic-oxaloacetic transaminase 1 [Source:HGNC Symbol;Acc:HGNC:4432]	1595	0.563918	0.531096	Yes
row_63	ELOVL5	ELOVL fatty acid elongase 5 [Source:HGNC Symbol;Acc:HGNC:21308]	1597	0.563737	0.536757	Yes
row_64	CTSC	cathepsin C [Source:HGNC Symbol;Acc:HGNC:2528]	1603	0.562556	0.54231	Yes
row_65	SKAP2	src kinase associated phosphoprotein 2 [Source:HGNC Symbol;Acc:HGNC:15687]	1615	0.560897	0.547703	Yes
row_66	ATP5MC1	ATP synthase membrane subunit c locus 1 [Source:HGNC Symbol;Acc:HGNC:841]	1649	0.555581	0.552516	Yes
row_67	GTF2H1	general transcription factor IIH subunit 1 [Source:HGNC Symbol;Acc:HGNC:4655]	1700	0.548387	0.556851	Yes
row_68	IDI1	isopentenyl-diphosphate delta isomerase 1 [Source:HGNC Symbol;Acc:HGNC:5387]	1737	0.5426	0.561462	Yes
row_69	HMGCS1	3-hydroxy-3-methylglutaryl-CoA synthase 1 [Source:HGNC Symbol;Acc:HGNC:5007]	1750	0.541038	0.566631	Yes
row_70	M6PR	mannose-6-phosphate receptor, cation dependent [Source:HGNC Symbol;Acc:HGNC:6752]	1783	0.536245	0.571273	Yes
row_71	CD9	CD9 molecule [Source:HGNC Symbol;Acc:HGNC:1709]	1846	0.528136	0.575116	Yes
row_72	PHGDH	phosphoglycerate dehydrogenase [Source:HGNC Symbol;Acc:HGNC:8923]	1878	0.523512	0.579654	Yes
row_73	UNG	uracil DNA glycosylase [Source:HGNC Symbol;Acc:HGNC:12572]	1892	0.521515	0.584602	Yes
row_74	PSMD12	proteasome 26S subunit, non-ATPase 12 [Source:HGNC Symbol;Acc:HGNC:9557]	1901	0.519914	0.589654	Yes
row_75	HK2	hexokinase 2 [Source:HGNC Symbol;Acc:HGNC:4923]	1911	0.518575	0.594668	Yes
row_76	TRIB3	tribbles pseudokinase 3 [Source:HGNC Symbol;Acc:HGNC:16228]	1952	0.511769	0.598872	Yes
row_77	ACLY	ATP citrate lyase [Source:HGNC Symbol;Acc:HGNC:115]	2126	0.491729	0.599695	Yes
row_78	TUBA4A	tubulin alpha 4a [Source:HGNC Symbol;Acc:HGNC:12407]	2154	0.48748	0.603966	Yes
row_79	SLC37A4	solute carrier family 37 member 4 [Source:HGNC Symbol;Acc:HGNC:4061]	2156	0.487036	0.608853	Yes
row_80	FGL2	fibrinogen like 2 [Source:HGNC Symbol;Acc:HGNC:3696]	2198	0.481659	0.61273	Yes
row_81	MLLT11	MLLT11 transcription factor 7 cofactor [Source:HGNC Symbol;Acc:HGNC:16997]	2228	0.477848	0.616855	Yes
row_82	PSMD13	proteasome 26S subunit, non-ATPase 13 [Source:HGNC Symbol;Acc:HGNC:9558]	2296	0.468358	0.619976	Yes
row_83	CCT6A	chaperonin containing TCP1 subunit 6A [Source:HGNC Symbol;Acc:HGNC:1620]	2359	0.461529	0.623148	Yes
row_84	EDEM1	ER degradation enhancing alpha-mannosidase like protein 1 [Source:HGNC Symbol;Acc:HGNC:18967]	2416	0.455898	0.626407	Yes
row_85	NUP205	nucleoporin 205 [Source:HGNC Symbol;Acc:HGNC:18658]	2419	0.455453	0.630951	Yes
row_86	CALR	calreticulin [Source:HGNC Symbol;Acc:HGNC:1455]	2422	0.45526	0.635494	Yes
row_87	QDPR	quinoid dihydropteridine reductase [Source:HGNC Symbol;Acc:HGNC:9752]	2437	0.453802	0.639736	Yes
row_88	SORD	sorbitol dehydrogenase [Source:HGNC Symbol;Acc:HGNC:11184]	2497	0.447431	0.642837	Yes
row_89	GPI	glucose-6-phosphate isomerase [Source:HGNC Symbol;Acc:HGNC:4458]	2620	0.436888	0.644326	Yes
row_90	PSMC4	proteasome 26S subunit, ATPase 4 [Source:HGNC Symbol;Acc:HGNC:9551]	2668	0.432674	0.647566	Yes
row_91	SLC2A3	solute carrier family 2 member 3 [Source:HGNC Symbol;Acc:HGNC:11007]	2674	0.43168	0.651799	Yes
row_92	EGLN3	egl-9 family hypoxia inducible factor 3 [Source:HGNC Symbol;Acc:HGNC:14661]	2714	0.428033	0.655183	Yes
row_93	HSPD1	heat shock protein family D (Hsp60) member 1 [Source:HGNC Symbol;Acc:HGNC:5261]	2718	0.427718	0.659424	Yes
row_94	RAB1A	RAB1A, member RAS oncogene family [Source:HGNC Symbol;Acc:HGNC:9758]	2738	0.425455	0.66326	Yes
row_95	PSMC2	proteasome 26S subunit, ATPase 2 [Source:HGNC Symbol;Acc:HGNC:9548]	2742	0.425094	0.667475	Yes
row_96	ADD3	adducin 3 [Source:HGNC Symbol;Acc:HGNC:245]	2760	0.423392	0.671338	Yes
row_97	RPA1	replication protein A1 [Source:HGNC Symbol;Acc:HGNC:10289]	2805	0.41921	0.674514	Yes
row_98	TXNRD1	thioredoxin reductase 1 [Source:HGNC Symbol;Acc:HGNC:12437]	2852	0.414327	0.677592	Yes
row_99	CTH	cystathionine gamma-lyase [Source:HGNC Symbol;Acc:HGNC:2501]	2893	0.411033	0.680781	Yes
row_100	TES	testin LIM domain protein [Source:HGNC Symbol;Acc:HGNC:14620]	2906	0.409984	0.684628	Yes
row_101	ITGB2	integrin subunit beta 2 [Source:HGNC Symbol;Acc:HGNC:6155]	2969	0.405502	0.687235	Yes
row_102	ADIPOR2	adiponectin receptor 2 [Source:HGNC Symbol;Acc:HGNC:24041]	3043	0.399612	0.689519	Yes
row_103	NFIL3	nuclear factor, interleukin 3 regulated [Source:HGNC Symbol;Acc:HGNC:7787]	3072	0.397366	0.692857	Yes
row_104	GLA	galactosidase alpha [Source:HGNC Symbol;Acc:HGNC:4296]	3077	0.397151	0.696766	Yes
row_105	CACYBP	calcyclin binding protein [Source:HGNC Symbol;Acc:HGNC:30423]	3332	0.378688	0.694513	Yes
row_106	PRDX1	peroxiredoxin 1 [Source:HGNC Symbol;Acc:HGNC:9352]	3375	0.374936	0.69729	Yes
row_107	PFKL	phosphofructokinase, liver type [Source:HGNC Symbol;Acc:HGNC:8876]	3383	0.374297	0.700897	Yes
row_108	BHLHE40	basic helix-loop-helix family member e40 [Source:HGNC Symbol;Acc:HGNC:1046]	3394	0.373466	0.704424	Yes
row_109	ME1	malic enzyme 1 [Source:HGNC Symbol;Acc:HGNC:6983]	3423	0.371484	0.707501	Yes
row_110	NFYC	nuclear transcription factor Y subunit gamma [Source:HGNC Symbol;Acc:HGNC:7806]	3648	0.354231	0.705718	Yes
row_111	IMMT	inner membrane mitochondrial protein [Source:HGNC Symbol;Acc:HGNC:6047]	3809	0.344078	0.705364	Yes
row_112	PNO1	partner of NOB1 homolog [Source:HGNC Symbol;Acc:HGNC:32790]	3912	0.337576	0.706329	Yes
row_113	CANX	calnexin [Source:HGNC Symbol;Acc:HGNC:1473]	3977	0.333826	0.708166	Yes
row_114	AK4	adenylate kinase 4 [Source:HGNC Symbol;Acc:HGNC:363]	3985	0.333255	0.711359	Yes
row_115	ACACA	acetyl-CoA carboxylase alpha [Source:HGNC Symbol;Acc:HGNC:84]	4090	0.324761	0.712148	Yes
row_116	SLC7A11	solute carrier family 7 member 11 [Source:HGNC Symbol;Acc:HGNC:11059]	4112	0.323152	0.714904	Yes
row_117	GSK3B	glycogen synthase kinase 3 beta [Source:HGNC Symbol;Acc:HGNC:4617]	4197	0.317988	0.716103	Yes
row_118	WARS1	tryptophanyl-tRNA synthetase 1 [Source:HGNC Symbol;Acc:HGNC:12729]	4222	0.316625	0.718722	Yes
row_119	SQLE	squalene epoxidase [Source:HGNC Symbol;Acc:HGNC:11279]	4326	0.311054	0.719397	Yes
row_120	EPRS1	glutamyl-prolyl-tRNA synthetase 1 [Source:HGNC Symbol;Acc:HGNC:3418]	4357	0.309199	0.721797	Yes
row_121	VLDLR	very low density lipoprotein receptor [Source:HGNC Symbol;Acc:HGNC:12698]	4404	0.306524	0.723789	Yes
row_122	NAMPT	nicotinamide phosphoribosyltransferase [Source:HGNC Symbol;Acc:HGNC:30092]	4655	0.295096	0.720789	No
row_123	NMT1	N-myristoyltransferase 1 [Source:HGNC Symbol;Acc:HGNC:7857]	5067	0.278446	0.713772	No
row_124	ARPC5L	actin related protein 2/3 complex subunit 5 like [Source:HGNC Symbol;Acc:HGNC:23366]	5091	0.277339	0.716019	No
row_125	ELOVL6	ELOVL fatty acid elongase 6 [Source:HGNC Symbol;Acc:HGNC:15829]	5113	0.275786	0.718298	No
row_126	PSME3	proteasome activator subunit 3 [Source:HGNC Symbol;Acc:HGNC:9570]	5481	0.256903	0.712116	No
row_127	P4HA1	prolyl 4-hydroxylase subunit alpha 1 [Source:HGNC Symbol;Acc:HGNC:8546]	5492	0.256255	0.714461	No
row_128	SLC9A3R1	SLC9A3 regulator 1 [Source:HGNC Symbol;Acc:HGNC:11075]	5538	0.254241	0.715949	No
row_129	STARD4	StAR related lipid transfer domain containing 4 [Source:HGNC Symbol;Acc:HGNC:18058]	5556	0.252571	0.71809	No
row_130	GLRX	glutaredoxin [Source:HGNC Symbol;Acc:HGNC:4330]	6021	0.239652	0.709415	No
row_131	DAPP1	dual adaptor of phosphotyrosine and 3-phosphoinositides 1 [Source:HGNC Symbol;Acc:HGNC:16500]	6022	0.239626	0.711832	No
row_132	SLC1A4	solute carrier family 1 member 4 [Source:HGNC Symbol;Acc:HGNC:10942]	6120	0.239167	0.711925	No
row_133	IDH1	isocitrate dehydrogenase (NADP(+)) 1 [Source:HGNC Symbol;Acc:HGNC:5382]	6172	0.236644	0.713092	No
row_134	ATP2A2	ATPase sarcoplasmic/endoplasmic reticulum Ca2+ transporting 2 [Source:HGNC Symbol;Acc:HGNC:812]	6352	0.231858	0.711151	No
row_135	SSR1	signal sequence receptor subunit 1 [Source:HGNC Symbol;Acc:HGNC:11323]	6384	0.230454	0.712734	No
row_136	HSPA9	heat shock protein family A (Hsp70) member 9 [Source:HGNC Symbol;Acc:HGNC:5244]	6420	0.227858	0.714195	No
row_137	ALDOA	aldolase, fructose-bisphosphate A [Source:HGNC Symbol;Acc:HGNC:414]	6449	0.227149	0.715816	No
row_138	SC5D	sterol-C5-desaturase [Source:HGNC Symbol;Acc:HGNC:10547]	6467	0.22566	0.717685	No
row_139	STIP1	stress induced phosphoprotein 1 [Source:HGNC Symbol;Acc:HGNC:11387]	6566	0.221688	0.717579	No
row_140	SLC7A5	solute carrier family 7 member 5 [Source:HGNC Symbol;Acc:HGNC:11063]	6570	0.22155	0.719741	No
row_141	HSP90B1	heat shock protein 90 beta family member 1 [Source:HGNC Symbol;Acc:HGNC:12028]	6768	0.213796	0.717188	No
row_142	ACSL3	acyl-CoA synthetase long chain family member 3 [Source:HGNC Symbol;Acc:HGNC:3570]	6796	0.212954	0.71869	No
row_143	LDLR	low density lipoprotein receptor [Source:HGNC Symbol;Acc:HGNC:6547]	6826	0.21163	0.720131	No
row_144	CCNG1	cyclin G1 [Source:HGNC Symbol;Acc:HGNC:1592]	7193	0.193861	0.713337	No
row_145	ETF1	eukaryotic translation termination factor 1 [Source:HGNC Symbol;Acc:HGNC:3477]	7342	0.187322	0.711688	No
row_146	NFKBIB	NFKB inhibitor beta [Source:HGNC Symbol;Acc:HGNC:7798]	7408	0.183551	0.711985	No
row_147	TCEA1	transcription elongation factor A1 [Source:HGNC Symbol;Acc:HGNC:11612]	7533	0.179094	0.710827	No
row_148	RRP9	ribosomal RNA processing 9, U3 small nucleolar RNA binding protein [Source:HGNC Symbol;Acc:HGNC:16829]	7693	0.174911	0.708791	No
row_149	NIBAN1	niban apoptosis regulator 1 [Source:HGNC Symbol;Acc:HGNC:16784]	8001	0.159949	0.703065	No
row_150	LTA4H	leukotriene A4 hydrolase [Source:HGNC Symbol;Acc:HGNC:6710]	8154	0.153315	0.700978	No
row_151	POLR3G	RNA polymerase III subunit G [Source:HGNC Symbol;Acc:HGNC:30075]	8307	0.145632	0.698813	No
row_152	UBE2D3	ubiquitin conjugating enzyme E2 D3 [Source:HGNC Symbol;Acc:HGNC:12476]	8344	0.143826	0.699403	No
row_153	PSMC6	proteasome 26S subunit, ATPase 6 [Source:HGNC Symbol;Acc:HGNC:9553]	8364	0.142253	0.700383	No
row_154	CYP51A1	cytochrome P450 family 51 subfamily A member 1 [Source:HGNC Symbol;Acc:HGNC:2649]	8490	0.135688	0.698764	No
row_155	PITPNB	phosphatidylinositol transfer protein beta [Source:HGNC Symbol;Acc:HGNC:9002]	8493	0.135632	0.700084	No
row_156	TFRC	transferrin receptor [Source:HGNC Symbol;Acc:HGNC:11763]	8776	0.12938	0.694648	No
row_157	NUPR1	nuclear protein 1, transcriptional regulator [Source:HGNC Symbol;Acc:HGNC:29990]	9558	0.11978	0.677187	No
row_158	SQSTM1	sequestosome 1 [Source:HGNC Symbol;Acc:HGNC:11280]	9569	0.119078	0.678149	No
row_159	XBP1	X-box binding protein 1 [Source:HGNC Symbol;Acc:HGNC:12801]	10027	0.0965172	0.668199	No
row_160	SRD5A1	steroid 5 alpha-reductase 1 [Source:HGNC Symbol;Acc:HGNC:11284]	10092	0.0934152	0.667611	No
row_161	HSPA5	heat shock protein family A (Hsp70) member 5 [Source:HGNC Symbol;Acc:HGNC:5238]	10618	0.0699558	0.655767	No
row_162	SLC2A1	solute carrier family 2 member 1 [Source:HGNC Symbol;Acc:HGNC:11005]	10638	0.0687254	0.656006	No
row_163	TBK1	TANK binding kinase 1 [Source:HGNC Symbol;Acc:HGNC:11584]	10683	0.0667165	0.655627	No
row_164	UCHL5	ubiquitin C-terminal hydrolase L5 [Source:HGNC Symbol;Acc:HGNC:19678]	10694	0.0664751	0.656058	No
row_165	SLA	Src like adaptor [Source:HGNC Symbol;Acc:HGNC:10902]	11201	0.0449865	0.644417	No
row_166	UFM1	ubiquitin fold modifier 1 [Source:HGNC Symbol;Acc:HGNC:20597]	11224	0.0440232	0.644335	No
row_167	PDK1	pyruvate dehydrogenase kinase 1 [Source:HGNC Symbol;Acc:HGNC:8809]	11292	0.0412098	0.643149	No
row_168	PPP1R15A	protein phosphatase 1 regulatory subunit 15A [Source:HGNC Symbol;Acc:HGNC:14375]	11528	0.0307483	0.637842	No
row_169	HSPA4	heat shock protein family A (Hsp70) member 4 [Source:HGNC Symbol;Acc:HGNC:5237]	11685	0.0237319	0.634353	No
row_170	COPS5	COP9 signalosome subunit 5 [Source:HGNC Symbol;Acc:HGNC:2240]	11996	0.0106261	0.62705	No
row_171	USO1	USO1 vesicle transport factor [Source:HGNC Symbol;Acc:HGNC:30904]	28928	-0.00191196	0.22237	No
row_172	YKT6	YKT6 v-SNARE homolog [Source:HGNC Symbol;Acc:HGNC:16959]	28978	-0.00393558	0.221238	No
row_173	RDH11	retinol dehydrogenase 11 [Source:HGNC Symbol;Acc:HGNC:17964]	29242	-0.0138868	0.215092	No
row_174	CDKN1A	cyclin dependent kinase inhibitor 1A [Source:HGNC Symbol;Acc:HGNC:1784]	29730	-0.034292	0.203797	No
row_175	DDIT3	DNA damage inducible transcript 3 [Source:HGNC Symbol;Acc:HGNC:2726]	29755	-0.0349177	0.203575	No
row_176	RIT1	Ras like without CAAX 1 [Source:HGNC Symbol;Acc:HGNC:10023]	30427	-0.0608289	0.18815	No
row_177	ASNS	asparagine synthetase (glutamine-hydrolyzing) [Source:HGNC Symbol;Acc:HGNC:753]	31604	-0.111459	0.161164	No
row_178	HSPE1	heat shock protein family E (Hsp10) member 1 [Source:HGNC Symbol;Acc:HGNC:5269]	32077	-0.13039	0.151197	No
row_179	STC1	stanniocalcin 1 [Source:HGNC Symbol;Acc:HGNC:11373]	32095	-0.130973	0.152111	No
row_180	IGFBP5	insulin like growth factor binding protein 5 [Source:HGNC Symbol;Acc:HGNC:5474]	33146	-0.169992	0.128727	No
row_181	ABCF2	ATP binding cassette subfamily F member 2 [Source:HGNC Symbol;Acc:HGNC:71]	34132	-0.209744	0.107298	No
row_182	TM7SF2	transmembrane 7 superfamily member 2 [Source:HGNC Symbol;Acc:HGNC:11863]	34366	-0.218399	0.103931	No
row_183	PLOD2	procollagen-lysine,2-oxoglutarate 5-dioxygenase 2 [Source:HGNC Symbol;Acc:HGNC:9082]	36420	-0.284847	0.0577304	No
row_184	MAP2K3	mitogen-activated protein kinase kinase 3 [Source:HGNC Symbol;Acc:HGNC:6843]	36492	-0.288848	0.058946	No
row_185	LGMN	legumain [Source:HGNC Symbol;Acc:HGNC:9472]	36662	-0.296636	0.0578976	No
row_186	SLC6A6	solute carrier family 6 member 6 [Source:HGNC Symbol;Acc:HGNC:11052]	37016	-0.312932	0.0526153	No
row_187	IFI30	IFI30 lysosomal thiol reductase [Source:HGNC Symbol;Acc:HGNC:5398]	37146	-0.319026	0.0527488	No
row_188	CXCR4	C-X-C motif chemokine receptor 4 [Source:HGNC Symbol;Acc:HGNC:2561]	37999	-0.369452	0.036109	No
row_189	BTG2	BTG anti-proliferation factor 2 [Source:HGNC Symbol;Acc:HGNC:1131]	38256	-0.385694	0.0338791	No
row_190	CFP	complement factor properdin [Source:HGNC Symbol;Acc:HGNC:8864]	38389	-0.394128	0.0346981	No
row_191	GGA2	golgi associated, gamma adaptin ear containing, ARF binding protein 2 [Source:HGNC Symbol;Acc:HGNC:16064]	38400	-0.394849	0.0384406	No
row_192	SYTL2	synaptotagmin like 2 [Source:HGNC Symbol;Acc:HGNC:15585]	39421	-0.465147	0.0187501	No
row_193	GCLC	glutamate-cysteine ligase catalytic subunit [Source:HGNC Symbol;Acc:HGNC:4311]	39603	-0.47951	0.0192589	No
row_194	SERPINH1	serpin family H member 1 [Source:HGNC Symbol;Acc:HGNC:1546]	39659	-0.483844	0.0228231	No
row_195	FDXR	ferredoxin reductase [Source:HGNC Symbol;Acc:HGNC:3642]	39795	-0.495695	0.0245947	No
row_196	MTHFD2L	methylenetetrahydrofolate dehydrogenase (NADP+ dependent) 2 like [Source:HGNC Symbol;Acc:HGNC:31865]	40219	-0.540289	0.0199318	No
row_197	FKBP2	FKBP prolyl isomerase 2 [Source:HGNC Symbol;Acc:HGNC:3718]	41026	-0.655557	0.00727652	No
row_198	DDIT4	DNA damage inducible transcript 4 [Source:HGNC Symbol;Acc:HGNC:24944]	41469	-0.75952	0.00437018	No
row_199	IFRD1	interferon related developmental regulator 1 [Source:HGNC Symbol;Acc:HGNC:5456]	41793	-0.905891	0.00578423	No

## Sheet: HALLMARK_OXIDATIVE_PHOSPHORYLAT
NAME	SYMBOL	TITLE	RANK IN GENE LIST	RANK METRIC SCORE	RUNNING ES	CORE ENRICHMENT
row_0	SLC25A5	solute carrier family 25 member 5 [Source:HGNC Symbol;Acc:HGNC:10991]	19	1.49163	0.0165059	Yes
row_1	IDH2	isocitrate dehydrogenase (NADP(+)) 2 [Source:HGNC Symbol;Acc:HGNC:5383]	187	1.1879	0.0260207	Yes
row_2	FH	fumarate hydratase [Source:HGNC Symbol;Acc:HGNC:3700]	229	1.14558	0.0380662	Yes
row_3	PRDX3	peroxiredoxin 3 [Source:HGNC Symbol;Acc:HGNC:9354]	238	1.13413	0.0507702	Yes
row_4	ACAA2	acetyl-CoA acyltransferase 2 [Source:HGNC Symbol;Acc:HGNC:83]	312	1.04375	0.0608929	Yes
row_5	MRPL11	mitochondrial ribosomal protein L11 [Source:HGNC Symbol;Acc:HGNC:14042]	338	1.02256	0.071922	Yes
row_6	ATP5MC2	ATP synthase membrane subunit c locus 2 [Source:HGNC Symbol;Acc:HGNC:842]	374	0.990486	0.0823474	Yes
row_7	COX5A	cytochrome c oxidase subunit 5A [Source:HGNC Symbol;Acc:HGNC:2267]	386	0.983246	0.0932641	Yes
row_8	ATP5PF	ATP synthase peripheral stalk subunit F6 [Source:HGNC Symbol;Acc:HGNC:847]	408	0.966709	0.103754	Yes
row_9	NDUFB6	NADH:ubiquinone oxidoreductase subunit B6 [Source:HGNC Symbol;Acc:HGNC:7701]	423	0.955652	0.114285	Yes
row_10	TIMM10	translocase of inner mitochondrial membrane 10 [Source:HGNC Symbol;Acc:HGNC:11814]	464	0.918616	0.123774	Yes
row_11	NDUFA2	NADH:ubiquinone oxidoreductase subunit A2 [Source:HGNC Symbol;Acc:HGNC:7685]	470	0.916072	0.13407	Yes
row_12	HADHA	hydroxyacyl-CoA dehydrogenase trifunctional multienzyme complex subunit alpha [Source:HGNC Symbol;Acc:HGNC:4801]	474	0.913343	0.144383	Yes
row_13	ATP5MC3	ATP synthase membrane subunit c locus 3 [Source:HGNC Symbol;Acc:HGNC:843]	491	0.90202	0.154257	Yes
row_14	COX6C	cytochrome c oxidase subunit 6C [Source:HGNC Symbol;Acc:HGNC:2285]	540	0.869079	0.162991	Yes
row_15	UQCRQ	ubiquinol-cytochrome c reductase complex III subunit VII [Source:HGNC Symbol;Acc:HGNC:29594]	541	0.868844	0.17287	Yes
row_16	UQCRH	ubiquinol-cytochrome c reductase hinge protein [Source:HGNC Symbol;Acc:HGNC:12590]	551	0.862013	0.182456	Yes
row_17	NDUFB3	NADH:ubiquinone oxidoreductase subunit B3 [Source:HGNC Symbol;Acc:HGNC:7698]	558	0.858121	0.19207	Yes
row_18	COX6B1	cytochrome c oxidase subunit 6B1 [Source:HGNC Symbol;Acc:HGNC:2280]	595	0.834908	0.200702	Yes
row_19	UQCRC1	ubiquinol-cytochrome c reductase core protein 1 [Source:HGNC Symbol;Acc:HGNC:12585]	599	0.834243	0.210116	Yes
row_20	ATP5F1D	ATP synthase F1 subunit delta [Source:HGNC Symbol;Acc:HGNC:837]	600	0.833625	0.219594	Yes
row_21	ECI1	enoyl-CoA delta isomerase 1 [Source:HGNC Symbol;Acc:HGNC:2703]	644	0.813206	0.227813	Yes
row_22	ACAT1	acetyl-CoA acetyltransferase 1 [Source:HGNC Symbol;Acc:HGNC:93]	686	0.7927	0.235846	Yes
row_23	HSD17B10	hydroxysteroid 17-beta dehydrogenase 10 [Source:HGNC Symbol;Acc:HGNC:4800]	727	0.774185	0.243692	Yes
row_24	TIMM9	translocase of inner mitochondrial membrane 9 [Source:HGNC Symbol;Acc:HGNC:11819]	747	0.766347	0.251952	Yes
row_25	SLC25A6	solute carrier family 25 member 6 [Source:HGNC Symbol;Acc:HGNC:10992]	752	0.765027	0.260555	Yes
row_26	ATP5PB	ATP synthase peripheral stalk-membrane subunit b [Source:HGNC Symbol;Acc:HGNC:840]	753	0.764864	0.269251	Yes
row_27	MDH2	malate dehydrogenase 2 [Source:HGNC Symbol;Acc:HGNC:6971]	824	0.738812	0.275978	Yes
row_28	COX8A	cytochrome c oxidase subunit 8A [Source:HGNC Symbol;Acc:HGNC:2294]	839	0.729403	0.283937	Yes
row_29	PHB2	prohibitin 2 [Source:HGNC Symbol;Acc:HGNC:30306]	864	0.722818	0.291582	Yes
row_30	MRPS15	mitochondrial ribosomal protein S15 [Source:HGNC Symbol;Acc:HGNC:14504]	869	0.720747	0.299681	Yes
row_31	ATP5MF	ATP synthase membrane subunit f [Source:HGNC Symbol;Acc:HGNC:848]	914	0.707252	0.306671	Yes
row_32	ETFA	electron transfer flavoprotein subunit alpha [Source:HGNC Symbol;Acc:HGNC:3481]	964	0.689521	0.31334	Yes
row_33	MRPL35	mitochondrial ribosomal protein L35 [Source:HGNC Symbol;Acc:HGNC:14489]	970	0.688083	0.321044	Yes
row_34	VDAC1	voltage dependent anion channel 1 [Source:HGNC Symbol;Acc:HGNC:12669]	1061	0.665926	0.326464	Yes
row_35	COX7A2L	cytochrome c oxidase subunit 7A2 like [Source:HGNC Symbol;Acc:HGNC:2289]	1075	0.663757	0.333701	Yes
row_36	NDUFS6	NADH:ubiquinone oxidoreductase subunit S6 [Source:HGNC Symbol;Acc:HGNC:7713]	1080	0.663013	0.341144	Yes
row_37	TOMM70	translocase of outer mitochondrial membrane 70 [Source:HGNC Symbol;Acc:HGNC:11985]	1092	0.660241	0.348388	Yes
row_38	NDUFB4	NADH:ubiquinone oxidoreductase subunit B4 [Source:HGNC Symbol;Acc:HGNC:7699]	1137	0.648585	0.354711	Yes
row_39	SUCLG1	succinate-CoA ligase GDP/ADP-forming subunit alpha [Source:HGNC Symbol;Acc:HGNC:11449]	1143	0.647096	0.361949	Yes
row_40	ATP5F1E	ATP synthase F1 subunit epsilon [Source:HGNC Symbol;Acc:HGNC:838]	1194	0.637169	0.367998	Yes
row_41	MDH1	malate dehydrogenase 1 [Source:HGNC Symbol;Acc:HGNC:6970]	1209	0.634356	0.374876	Yes
row_42	COX7B	cytochrome c oxidase subunit 7B [Source:HGNC Symbol;Acc:HGNC:2291]	1280	0.622616	0.380282	Yes
row_43	COX7C	cytochrome c oxidase subunit 7C [Source:HGNC Symbol;Acc:HGNC:2292]	1325	0.613073	0.386201	Yes
row_44	TOMM22	translocase of outer mitochondrial membrane 22 [Source:HGNC Symbol;Acc:HGNC:18002]	1330	0.612428	0.393069	Yes
row_45	NDUFS4	NADH:ubiquinone oxidoreductase subunit S4 [Source:HGNC Symbol;Acc:HGNC:7711]	1332	0.612249	0.400007	Yes
row_46	CASP7	caspase 7 [Source:HGNC Symbol;Acc:HGNC:1508]	1345	0.609608	0.406651	Yes
row_47	UQCR10	ubiquinol-cytochrome c reductase, complex III subunit X [Source:HGNC Symbol;Acc:HGNC:30863]	1387	0.599992	0.412493	Yes
row_48	CPT1A	carnitine palmitoyltransferase 1A [Source:HGNC Symbol;Acc:HGNC:2328]	1399	0.597698	0.419026	Yes
row_49	UQCRFS1	ubiquinol-cytochrome c reductase, Rieske iron-sulfur polypeptide 1 [Source:HGNC Symbol;Acc:HGNC:12587]	1423	0.593483	0.425224	Yes
row_50	POLR2F	RNA polymerase II, I and III subunit F [Source:HGNC Symbol;Acc:HGNC:9193]	1453	0.590011	0.43124	Yes
row_51	LDHA	lactate dehydrogenase A [Source:HGNC Symbol;Acc:HGNC:6535]	1487	0.583598	0.437086	Yes
row_52	ATP5ME	ATP synthase membrane subunit e [Source:HGNC Symbol;Acc:HGNC:846]	1510	0.577944	0.443132	Yes
row_53	ATP5F1B	ATP synthase F1 subunit beta [Source:HGNC Symbol;Acc:HGNC:830]	1547	0.571465	0.448769	Yes
row_54	CYCS	cytochrome c, somatic [Source:HGNC Symbol;Acc:HGNC:19986]	1564	0.56843	0.45485	Yes
row_55	ATP6V1D	ATPase H+ transporting V1 subunit D [Source:HGNC Symbol;Acc:HGNC:13527]	1571	0.567481	0.461159	Yes
row_56	ATP5F1C	ATP synthase F1 subunit gamma [Source:HGNC Symbol;Acc:HGNC:833]	1578	0.567131	0.467463	Yes
row_57	NDUFB7	NADH:ubiquinone oxidoreductase subunit B7 [Source:HGNC Symbol;Acc:HGNC:7702]	1591	0.56504	0.473601	Yes
row_58	NDUFA1	NADH:ubiquinone oxidoreductase subunit A1 [Source:HGNC Symbol;Acc:HGNC:7683]	1612	0.561105	0.479503	Yes
row_59	CYC1	cytochrome c1 [Source:HGNC Symbol;Acc:HGNC:2579]	1620	0.560168	0.485705	Yes
row_60	MRPS11	mitochondrial ribosomal protein S11 [Source:HGNC Symbol;Acc:HGNC:14050]	1626	0.559243	0.491944	Yes
row_61	ATP5MC1	ATP synthase membrane subunit c locus 1 [Source:HGNC Symbol;Acc:HGNC:841]	1649	0.555581	0.497735	Yes
row_62	DECR1	2,4-dienoyl-CoA reductase 1 [Source:HGNC Symbol;Acc:HGNC:2753]	1689	0.549206	0.503048	Yes
row_63	ATP5PO	ATP synthase peripheral stalk subunit OSCP [Source:HGNC Symbol;Acc:HGNC:850]	1705	0.547543	0.508915	Yes
row_64	PDHX	pyruvate dehydrogenase complex component X [Source:HGNC Symbol;Acc:HGNC:21350]	1778	0.536883	0.513298	Yes
row_65	ACADM	acyl-CoA dehydrogenase medium chain [Source:HGNC Symbol;Acc:HGNC:89]	1817	0.531633	0.518435	Yes
row_66	ECHS1	enoyl-CoA hydratase, short chain 1 [Source:HGNC Symbol;Acc:HGNC:3151]	1826	0.530652	0.524277	Yes
row_67	NDUFAB1	NADH:ubiquinone oxidoreductase subunit AB1 [Source:HGNC Symbol;Acc:HGNC:7694]	1842	0.528391	0.529926	Yes
row_68	CYB5R3	cytochrome b5 reductase 3 [Source:HGNC Symbol;Acc:HGNC:2873]	1944	0.512785	0.533343	Yes
row_69	VDAC3	voltage dependent anion channel 3 [Source:HGNC Symbol;Acc:HGNC:12674]	1965	0.510202	0.538666	Yes
row_70	COX7A2	cytochrome c oxidase subunit 7A2 [Source:HGNC Symbol;Acc:HGNC:2288]	1973	0.508175	0.544276	Yes
row_71	MRPS12	mitochondrial ribosomal protein S12 [Source:HGNC Symbol;Acc:HGNC:10380]	2036	0.501149	0.548492	Yes
row_72	SLC25A20	solute carrier family 25 member 20 [Source:HGNC Symbol;Acc:HGNC:1421]	2037	0.50101	0.554189	Yes
row_73	NDUFA4	NDUFA4 mitochondrial complex associated [Source:HGNC Symbol;Acc:HGNC:7687]	2048	0.499585	0.55963	Yes
row_74	ATP5PD	ATP synthase peripheral stalk subunit d [Source:HGNC Symbol;Acc:HGNC:845]	2071	0.497065	0.564756	Yes
row_75	COX5B	cytochrome c oxidase subunit 5B [Source:HGNC Symbol;Acc:HGNC:2269]	2141	0.489378	0.568671	Yes
row_76	TIMM8B	translocase of inner mitochondrial membrane 8 homolog B [Source:HGNC Symbol;Acc:HGNC:11818]	2155	0.487286	0.573901	Yes
row_77	VDAC2	voltage dependent anion channel 2 [Source:HGNC Symbol;Acc:HGNC:12672]	2226	0.478453	0.577668	Yes
row_78	NDUFS8	NADH:ubiquinone oxidoreductase core subunit S8 [Source:HGNC Symbol;Acc:HGNC:7715]	2292	0.4693	0.58145	Yes
row_79	ALAS1	5'-aminolevulinate synthase 1 [Source:HGNC Symbol;Acc:HGNC:396]	2324	0.465337	0.586	Yes
row_80	CS	citrate synthase [Source:HGNC Symbol;Acc:HGNC:2422]	2361	0.461265	0.590384	Yes
row_81	TIMM17A	translocase of inner mitochondrial membrane 17A [Source:HGNC Symbol;Acc:HGNC:17315]	2384	0.458395	0.59507	Yes
row_82	DLAT	dihydrolipoamide S-acetyltransferase [Source:HGNC Symbol;Acc:HGNC:2896]	2409	0.456562	0.599688	Yes
row_83	UQCRB	ubiquinol-cytochrome c reductase binding protein [Source:HGNC Symbol;Acc:HGNC:12582]	2523	0.44485	0.602045	Yes
row_84	TIMM13	translocase of inner mitochondrial membrane 13 [Source:HGNC Symbol;Acc:HGNC:11816]	2582	0.440747	0.60567	Yes
row_85	AIFM1	apoptosis inducing factor mitochondria associated 1 [Source:HGNC Symbol;Acc:HGNC:8768]	2587	0.439997	0.610577	Yes
row_86	CYB5A	cytochrome b5 type A [Source:HGNC Symbol;Acc:HGNC:2570]	2617	0.437351	0.614857	Yes
row_87	GPI	glucose-6-phosphate isomerase [Source:HGNC Symbol;Acc:HGNC:4458]	2620	0.436888	0.619776	Yes
row_88	ATP6V1F	ATPase H+ transporting V1 subunit F [Source:HGNC Symbol;Acc:HGNC:16832]	2747	0.424865	0.621595	Yes
row_89	UQCRC2	ubiquinol-cytochrome c reductase core protein 2 [Source:HGNC Symbol;Acc:HGNC:12586]	2792	0.420146	0.625321	Yes
row_90	ATP1B1	ATPase Na+/K+ transporting subunit beta 1 [Source:HGNC Symbol;Acc:HGNC:804]	2814	0.418269	0.629575	Yes
row_91	NDUFB2	NADH:ubiquinone oxidoreductase subunit B2 [Source:HGNC Symbol;Acc:HGNC:7697]	2942	0.408141	0.63118	Yes
row_92	SDHB	succinate dehydrogenase complex iron sulfur subunit B [Source:HGNC Symbol;Acc:HGNC:10681]	3027	0.400643	0.633727	Yes
row_93	MRPS22	mitochondrial ribosomal protein S22 [Source:HGNC Symbol;Acc:HGNC:14508]	3035	0.400151	0.638109	Yes
row_94	SLC25A11	solute carrier family 25 member 11 [Source:HGNC Symbol;Acc:HGNC:10981]	3086	0.396783	0.641426	Yes
row_95	NNT	nicotinamide nucleotide transhydrogenase [Source:HGNC Symbol;Acc:HGNC:7863]	3147	0.391833	0.644447	Yes
row_96	NDUFS3	NADH:ubiquinone oxidoreductase core subunit S3 [Source:HGNC Symbol;Acc:HGNC:7710]	3159	0.391324	0.648633	Yes
row_97	ATP6V1H	ATPase H+ transporting V1 subunit H [Source:HGNC Symbol;Acc:HGNC:18303]	3194	0.389045	0.652244	Yes
row_98	NDUFA8	NADH:ubiquinone oxidoreductase subunit A8 [Source:HGNC Symbol;Acc:HGNC:7692]	3287	0.382609	0.654395	Yes
row_99	NDUFB1	NADH:ubiquinone oxidoreductase subunit B1 [Source:HGNC Symbol;Acc:HGNC:7695]	3356	0.376443	0.65705	Yes
row_100	PDK4	pyruvate dehydrogenase kinase 4 [Source:HGNC Symbol;Acc:HGNC:8812]	3426	0.371387	0.659624	Yes
row_101	DLD	dihydrolipoamide dehydrogenase [Source:HGNC Symbol;Acc:HGNC:2898]	3469	0.368341	0.662808	Yes
row_102	SUCLA2	succinate-CoA ligase ADP-forming subunit beta [Source:HGNC Symbol;Acc:HGNC:11448]	3478	0.367159	0.666791	Yes
row_103	GOT2	glutamic-oxaloacetic transaminase 2 [Source:HGNC Symbol;Acc:HGNC:4433]	3508	0.364317	0.67024	Yes
row_104	ATP6V0E1	ATPase H+ transporting V0 subunit e1 [Source:HGNC Symbol;Acc:HGNC:863]	3517	0.363217	0.674179	Yes
row_105	FDX1	ferredoxin 1 [Source:HGNC Symbol;Acc:HGNC:3638]	3597	0.357965	0.676361	Yes
row_106	NDUFA9	NADH:ubiquinone oxidoreductase subunit A9 [Source:HGNC Symbol;Acc:HGNC:7693]	3670	0.352182	0.678644	Yes
row_107	NDUFA6	NADH:ubiquinone oxidoreductase subunit A6 [Source:HGNC Symbol;Acc:HGNC:7690]	3747	0.348025	0.680785	Yes
row_108	IMMT	inner membrane mitochondrial protein [Source:HGNC Symbol;Acc:HGNC:6047]	3809	0.344078	0.683239	Yes
row_109	GRPEL1	GrpE like 1, mitochondrial [Source:HGNC Symbol;Acc:HGNC:19696]	3853	0.341598	0.686095	Yes
row_110	ETFDH	electron transfer flavoprotein dehydrogenase [Source:HGNC Symbol;Acc:HGNC:3483]	3963	0.334613	0.687294	Yes
row_111	SDHD	succinate dehydrogenase complex subunit D [Source:HGNC Symbol;Acc:HGNC:10683]	3994	0.33257	0.690358	Yes
row_112	ATP5MG	ATP synthase membrane subunit g [Source:HGNC Symbol;Acc:HGNC:14247]	4147	0.320815	0.690373	Yes
row_113	COX17	cytochrome c oxidase copper chaperone COX17 [Source:HGNC Symbol;Acc:HGNC:2264]	4205	0.317096	0.692616	Yes
row_114	SLC25A3	solute carrier family 25 member 3 [Source:HGNC Symbol;Acc:HGNC:10989]	4257	0.315164	0.69498	Yes
row_115	COX10	cytochrome c oxidase assembly factor heme A:farnesyltransferase COX10 [Source:HGNC Symbol;Acc:HGNC:2260]	4388	0.307513	0.695369	Yes
row_116	TIMM50	translocase of inner mitochondrial membrane 50 [Source:HGNC Symbol;Acc:HGNC:23656]	4488	0.302043	0.696437	Yes
row_117	IDH3A	isocitrate dehydrogenase (NAD(+)) 3 catalytic subunit alpha [Source:HGNC Symbol;Acc:HGNC:5384]	4491	0.301955	0.699823	Yes
row_118	NDUFB5	NADH:ubiquinone oxidoreductase subunit B5 [Source:HGNC Symbol;Acc:HGNC:7700]	4656	0.295088	0.699258	No
row_119	ATP5F1A	ATP synthase F1 subunit alpha [Source:HGNC Symbol;Acc:HGNC:823]	5027	0.279153	0.693588	No
row_120	LDHB	lactate dehydrogenase B [Source:HGNC Symbol;Acc:HGNC:6541]	5193	0.271591	0.692732	No
row_121	LRPPRC	leucine rich pentatricopeptide repeat containing [Source:HGNC Symbol;Acc:HGNC:15714]	5467	0.257758	0.689137	No
row_122	MRPL15	mitochondrial ribosomal protein L15 [Source:HGNC Symbol;Acc:HGNC:14054]	5859	0.243502	0.68256	No
row_123	ATP6V1C1	ATPase H+ transporting V1 subunit C1 [Source:HGNC Symbol;Acc:HGNC:856]	5861	0.243449	0.685304	No
row_124	MRPS30	mitochondrial ribosomal protein S30 [Source:HGNC Symbol;Acc:HGNC:8769]	5983	0.241928	0.685162	No
row_125	MTX2	metaxin 2 [Source:HGNC Symbol;Acc:HGNC:7506]	6159	0.237063	0.683675	No
row_126	IDH1	isocitrate dehydrogenase (NADP(+)) 1 [Source:HGNC Symbol;Acc:HGNC:5382]	6172	0.236644	0.686079	No
row_127	COX6A1	cytochrome c oxidase subunit 6A1 [Source:HGNC Symbol;Acc:HGNC:2277]	6397	0.229483	0.683334	No
row_128	HSPA9	heat shock protein family A (Hsp70) member 9 [Source:HGNC Symbol;Acc:HGNC:5244]	6420	0.227858	0.685399	No
row_129	AFG3L2	AFG3 like matrix AAA peptidase subunit 2 [Source:HGNC Symbol;Acc:HGNC:315]	6599	0.220277	0.683648	No
row_130	MGST3	microsomal glutathione S-transferase 3 [Source:HGNC Symbol;Acc:HGNC:7064]	6817	0.211941	0.680871	No
row_131	ATP6V1E1	ATPase H+ transporting V1 subunit E1 [Source:HGNC Symbol;Acc:HGNC:857]	6938	0.207007	0.680357	No
row_132	COX4I1	cytochrome c oxidase subunit 4I1 [Source:HGNC Symbol;Acc:HGNC:2265]	6960	0.205704	0.682194	No
row_133	HCCS	holocytochrome c synthase [Source:HGNC Symbol;Acc:HGNC:4837]	7003	0.203396	0.683502	No
row_134	TCIRG1	T cell immune regulator 1, ATPase H+ transporting V0 subunit a3 [Source:HGNC Symbol;Acc:HGNC:11647]	7226	0.192315	0.680383	No
row_135	ABCB7	ATP binding cassette subfamily B member 7 [Source:HGNC Symbol;Acc:HGNC:48]	7421	0.182634	0.677822	No
row_136	OGDH	oxoglutarate dehydrogenase [Source:HGNC Symbol;Acc:HGNC:8124]	7441	0.181777	0.679435	No
row_137	PDHA1	pyruvate dehydrogenase E1 subunit alpha 1 [Source:HGNC Symbol;Acc:HGNC:8806]	7684	0.175429	0.675645	No
row_138	OPA1	OPA1 mitochondrial dynamin like GTPase [Source:HGNC Symbol;Acc:HGNC:8140]	7802	0.169705	0.674778	No
row_139	SDHC	succinate dehydrogenase complex subunit C [Source:HGNC Symbol;Acc:HGNC:10682]	7854	0.166492	0.675452	No
row_140	NDUFB8	NADH:ubiquinone oxidoreductase subunit B8 [Source:HGNC Symbol;Acc:HGNC:7703]	8007	0.159661	0.673634	No
row_141	COX15	cytochrome c oxidase assembly homolog COX15 [Source:HGNC Symbol;Acc:HGNC:2263]	8243	0.147872	0.669698	No
row_142	NDUFS2	NADH:ubiquinone oxidoreductase core subunit S2 [Source:HGNC Symbol;Acc:HGNC:7708]	8284	0.146465	0.670407	No
row_143	SUPV3L1	Suv3 like RNA helicase [Source:HGNC Symbol;Acc:HGNC:11471]	8356	0.142883	0.670335	No
row_144	FXN	frataxin [Source:HGNC Symbol;Acc:HGNC:3951]	8358	0.142735	0.671934	No
row_145	NQO2	N-ribosyldihydronicotinamide:quinone reductase 2 [Source:HGNC Symbol;Acc:HGNC:7856]	8500	0.135123	0.6701	No
row_146	ATP6V0B	ATPase H+ transporting V0 subunit b [Source:HGNC Symbol;Acc:HGNC:861]	9736	0.11012	0.641832	No
row_147	BCKDHA	branched chain keto acid dehydrogenase E1 subunit alpha [Source:HGNC Symbol;Acc:HGNC:986]	10071	0.0944907	0.634923	No
row_148	ECH1	enoyl-CoA hydratase 1 [Source:HGNC Symbol;Acc:HGNC:3149]	10102	0.0927823	0.635261	No
row_149	GPX4	glutathione peroxidase 4 [Source:HGNC Symbol;Acc:HGNC:4556]	10239	0.0858774	0.632986	No
row_150	IDH3B	isocitrate dehydrogenase (NAD(+)) 3 non-catalytic subunit beta [Source:HGNC Symbol;Acc:HGNC:5385]	10572	0.0717917	0.625867	No
row_151	MRPL34	mitochondrial ribosomal protein L34 [Source:HGNC Symbol;Acc:HGNC:14488]	10609	0.070417	0.625807	No
row_152	MAOB	monoamine oxidase B [Source:HGNC Symbol;Acc:HGNC:6834]	10833	0.0604627	0.621164	No
row_153	ACO2	aconitase 2 [Source:HGNC Symbol;Acc:HGNC:118]	11377	0.0378875	0.608616	No
row_154	PDHB	pyruvate dehydrogenase E1 subunit beta [Source:HGNC Symbol;Acc:HGNC:8808]	11588	0.028407	0.603919	No
row_155	NDUFV1	NADH:ubiquinone oxidoreductase core subunit V1 [Source:HGNC Symbol;Acc:HGNC:7716]	11712	0.0226932	0.601237	No
row_156	GLUD1	glutamate dehydrogenase 1 [Source:HGNC Symbol;Acc:HGNC:4335]	12081	0.00689506	0.592519	No
row_157	NDUFS7	NADH:ubiquinone oxidoreductase core subunit S7 [Source:HGNC Symbol;Acc:HGNC:7714]	28933	-0.00233266	0.189759	No
row_158	HADHB	hydroxyacyl-CoA dehydrogenase trifunctional multienzyme complex subunit beta [Source:HGNC Symbol;Acc:HGNC:4803]	29088	-0.0081277	0.18617	No
row_159	SLC25A12	solute carrier family 25 member 12 [Source:HGNC Symbol;Acc:HGNC:10982]	29330	-0.0181528	0.180616	No
row_160	NDUFC2	NADH:ubiquinone oxidoreductase subunit C2 [Source:HGNC Symbol;Acc:HGNC:7706]	29394	-0.0207668	0.179346	No
row_161	MTRR	5-methyltetrahydrofolate-homocysteine methyltransferase reductase [Source:HGNC Symbol;Acc:HGNC:7473]	30044	-0.046961	0.164367	No
row_162	NDUFA3	NADH:ubiquinone oxidoreductase subunit A3 [Source:HGNC Symbol;Acc:HGNC:7686]	30348	-0.0574113	0.157777	No
row_163	MFN2	mitofusin 2 [Source:HGNC Symbol;Acc:HGNC:16877]	30557	-0.0671067	0.153568	No
row_164	NDUFS1	NADH:ubiquinone oxidoreductase core subunit S1 [Source:HGNC Symbol;Acc:HGNC:7707]	30799	-0.0779064	0.148694	No
row_165	ACADVL	acyl-CoA dehydrogenase very long chain [Source:HGNC Symbol;Acc:HGNC:92]	30825	-0.0792598	0.148997	No
row_166	OAT	ornithine aminotransferase [Source:HGNC Symbol;Acc:HGNC:8091]	31066	-0.0897422	0.144281	No
row_167	ATP6V1G1	ATPase H+ transporting V1 subunit G1 [Source:HGNC Symbol;Acc:HGNC:864]	31112	-0.0912205	0.144242	No
row_168	ACADSB	acyl-CoA dehydrogenase short/branched chain [Source:HGNC Symbol;Acc:HGNC:91]	31411	-0.103678	0.138298	No
row_169	SLC25A4	solute carrier family 25 member 4 [Source:HGNC Symbol;Acc:HGNC:10990]	31432	-0.104145	0.139004	No
row_170	UQCR11	ubiquinol-cytochrome c reductase, complex III subunit XI [Source:HGNC Symbol;Acc:HGNC:30862]	31544	-0.108665	0.137587	No
row_171	DLST	dihydrolipoamide S-succinyltransferase [Source:HGNC Symbol;Acc:HGNC:2911]	31810	-0.120308	0.13262	No
row_172	PHYH	phytanoyl-CoA 2-hydroxylase [Source:HGNC Symbol;Acc:HGNC:8940]	32129	-0.132611	0.126527	No
row_173	ACAA1	acetyl-CoA acyltransferase 1 [Source:HGNC Symbol;Acc:HGNC:82]	32383	-0.14357	0.122112	No
row_174	RETSAT	retinol saturase [Source:HGNC Symbol;Acc:HGNC:25991]	32499	-0.148591	0.121053	No
row_175	OXA1L	OXA1L mitochondrial inner membrane protein [Source:HGNC Symbol;Acc:HGNC:8526]	32955	-0.161196	0.11201	No
row_176	PDP1	pyruvate dehydrogenase phosphatase catalytic subunit 1 [Source:HGNC Symbol;Acc:HGNC:9279]	33464	-0.17802	0.101891	No
row_177	RHOT1	ras homolog family member T1 [Source:HGNC Symbol;Acc:HGNC:21168]	34123	-0.209289	0.0885427	No
row_178	IDH3G	isocitrate dehydrogenase (NAD(+)) 3 non-catalytic subunit gamma [Source:HGNC Symbol;Acc:HGNC:5386]	34191	-0.212145	0.0893534	No
row_179	SDHA	succinate dehydrogenase complex flavoprotein subunit A [Source:HGNC Symbol;Acc:HGNC:10680]	34319	-0.216546	0.0887799	No
row_180	HTRA2	HtrA serine peptidase 2 [Source:HGNC Symbol;Acc:HGNC:14348]	34358	-0.21815	0.090352	No
row_181	SURF1	SURF1 cytochrome c oxidase assembly factor [Source:HGNC Symbol;Acc:HGNC:11474]	34372	-0.21897	0.092531	No
row_182	MTRF1	mitochondrial translation release factor 1 [Source:HGNC Symbol;Acc:HGNC:7469]	34873	-0.241074	0.0833206	No
row_183	COX11	cytochrome c oxidase copper chaperone COX11 [Source:HGNC Symbol;Acc:HGNC:2261]	35566	-0.258081	0.0697142	No
row_184	NDUFA5	NADH:ubiquinone oxidoreductase subunit A5 [Source:HGNC Symbol;Acc:HGNC:7688]	35981	-0.270047	0.0628889	No
row_185	ISCA1	iron-sulfur cluster assembly 1 [Source:HGNC Symbol;Acc:HGNC:28660]	36006	-0.271509	0.0654023	No
row_186	NDUFV2	NADH:ubiquinone oxidoreductase core subunit V2 [Source:HGNC Symbol;Acc:HGNC:7717]	36495	-0.289108	0.0570249	No
row_187	ATP6AP1	ATPase H+ transporting accessory protein 1 [Source:HGNC Symbol;Acc:HGNC:868]	36578	-0.292429	0.0583899	No
row_188	MPC1	mitochondrial pyruvate carrier 1 [Source:HGNC Symbol;Acc:HGNC:21606]	36831	-0.30481	0.0558321	No
row_189	PMPCA	peptidase, mitochondrial processing subunit alpha [Source:HGNC Symbol;Acc:HGNC:18667]	37847	-0.357539	0.0356359	No
row_190	NDUFA7	NADH:ubiquinone oxidoreductase subunit A7 [Source:HGNC Symbol;Acc:HGNC:7691]	38498	-0.40144	0.0246635	No
row_191	BAX	BCL2 associated X, apoptosis regulator [Source:HGNC Symbol;Acc:HGNC:959]	38591	-0.406869	0.0270906	No
row_192	NDUFC1	NADH:ubiquinone oxidoreductase subunit C1 [Source:HGNC Symbol;Acc:HGNC:7705]	38769	-0.417242	0.0276039	No
row_193	BDH2	3-hydroxybutyrate dehydrogenase 2 [Source:HGNC Symbol;Acc:HGNC:32389]	39310	-0.456008	0.0198812	No
row_194	ETFB	electron transfer flavoprotein subunit beta [Source:HGNC Symbol;Acc:HGNC:3482]	39465	-0.468995	0.0215327	No
row_195	ALDH6A1	aldehyde dehydrogenase 6 family member A1 [Source:HGNC Symbol;Acc:HGNC:7179]	39498	-0.471897	0.0261334	No
row_196	ATP6V0C	ATPase H+ transporting V0 subunit c [Source:HGNC Symbol;Acc:HGNC:855]	40812	-0.615392	0.00174602	No
row_197	RHOT2	ras homolog family member T2 [Source:HGNC Symbol;Acc:HGNC:21169]	41078	-0.66437	0.00296575	No
row_198	POR	cytochrome p450 oxidoreductase [Source:HGNC Symbol;Acc:HGNC:9208]	41384	-0.732381	0.00400265	No
row_199	ISCU	iron-sulfur cluster assembly enzyme [Source:HGNC Symbol;Acc:HGNC:29882]	41921	-1.01444	0.0027251	No

## Sheet: HALLMARK_MITOTIC_SPINDLE
NAME	SYMBOL	TITLE	RANK IN GENE LIST	RANK METRIC SCORE	RUNNING ES	CORE ENRICHMENT
row_0	LMNB1	lamin B1 [Source:HGNC Symbol;Acc:HGNC:6637]	12	1.54368	0.016526	Yes
row_1	BIRC5	baculoviral IAP repeat containing 5 [Source:HGNC Symbol;Acc:HGNC:593]	20	1.48919	0.032578	Yes
row_2	CCNB2	cyclin B2 [Source:HGNC Symbol;Acc:HGNC:1580]	35	1.40889	0.0475882	Yes
row_3	TPX2	TPX2 microtubule nucleation factor [Source:HGNC Symbol;Acc:HGNC:1249]	42	1.40184	0.0627128	Yes
row_4	SMC1A	structural maintenance of chromosomes 1A [Source:HGNC Symbol;Acc:HGNC:11111]	45	1.39957	0.0779082	Yes
row_5	KIF4A	kinesin family member 4A [Source:HGNC Symbol;Acc:HGNC:13339]	48	1.37871	0.0928765	Yes
row_6	KIF2C	kinesin family member 2C [Source:HGNC Symbol;Acc:HGNC:6393]	66	1.33236	0.106981	Yes
row_7	BUB1	BUB1 mitotic checkpoint serine/threonine kinase [Source:HGNC Symbol;Acc:HGNC:1148]	69	1.32894	0.121408	Yes
row_8	RACGAP1	Rac GTPase activating protein 1 [Source:HGNC Symbol;Acc:HGNC:9804]	87	1.30104	0.135171	Yes
row_9	CDK1	cyclin dependent kinase 1 [Source:HGNC Symbol;Acc:HGNC:1722]	90	1.29661	0.149245	Yes
row_10	FBXO5	F-box protein 5 [Source:HGNC Symbol;Acc:HGNC:13584]	99	1.28948	0.163098	Yes
row_11	AURKA	aurora kinase A [Source:HGNC Symbol;Acc:HGNC:11393]	107	1.28454	0.176922	Yes
row_12	DLGAP5	DLG associated protein 5 [Source:HGNC Symbol;Acc:HGNC:16864]	115	1.2769	0.190661	Yes
row_13	KIF11	kinesin family member 11 [Source:HGNC Symbol;Acc:HGNC:6388]	121	1.27193	0.204395	Yes
row_14	MID1IP1	MID1 interacting protein 1 [Source:HGNC Symbol;Acc:HGNC:20715]	130	1.25991	0.217926	Yes
row_15	NEK2	NIMA related kinase 2 [Source:HGNC Symbol;Acc:HGNC:7745]	141	1.2474	0.231273	Yes
row_16	NDC80	NDC80 kinetochore complex component [Source:HGNC Symbol;Acc:HGNC:16909]	148	1.23671	0.244599	Yes
row_17	PLK1	polo like kinase 1 [Source:HGNC Symbol;Acc:HGNC:9077]	157	1.21778	0.257671	Yes
row_18	TOP2A	DNA topoisomerase II alpha [Source:HGNC Symbol;Acc:HGNC:11989]	168	1.20442	0.27055	Yes
row_19	YWHAE	tyrosine 3-monooxygenase/tryptophan 5-monooxygenase activation protein epsilon [Source:HGNC Symbol;Acc:HGNC:12851]	174	1.19854	0.283484	Yes
row_20	KIF15	kinesin family member 15 [Source:HGNC Symbol;Acc:HGNC:17273]	195	1.18025	0.295861	Yes
row_21	KIF23	kinesin family member 23 [Source:HGNC Symbol;Acc:HGNC:6392]	207	1.16926	0.308333	Yes
row_22	INCENP	inner centromere protein [Source:HGNC Symbol;Acc:HGNC:6058]	239	1.13341	0.319936	Yes
row_23	TTK	TTK protein kinase [Source:HGNC Symbol;Acc:HGNC:12401]	245	1.12685	0.33209	Yes
row_24	ESPL1	extra spindle pole bodies like 1, separase [Source:HGNC Symbol;Acc:HGNC:16856]	256	1.10935	0.343933	Yes
row_25	CENPF	centromere protein F [Source:HGNC Symbol;Acc:HGNC:1857]	257	1.10919	0.356014	Yes
row_26	SMC4	structural maintenance of chromosomes 4 [Source:HGNC Symbol;Acc:HGNC:14013]	270	1.09173	0.367617	Yes
row_27	PRC1	protein regulator of cytokinesis 1 [Source:HGNC Symbol;Acc:HGNC:9341]	277	1.08561	0.379298	Yes
row_28	NET1	neuroepithelial cell transforming 1 [Source:HGNC Symbol;Acc:HGNC:14592]	287	1.07592	0.390801	Yes
row_29	ANLN	anillin, actin binding protein [Source:HGNC Symbol;Acc:HGNC:14082]	328	1.02869	0.401048	Yes
row_30	ECT2	epithelial cell transforming 2 [Source:HGNC Symbol;Acc:HGNC:3155]	396	0.976317	0.410081	Yes
row_31	SMC3	structural maintenance of chromosomes 3 [Source:HGNC Symbol;Acc:HGNC:2468]	502	0.893854	0.417306	Yes
row_32	CENPE	centromere protein E [Source:HGNC Symbol;Acc:HGNC:1856]	519	0.881586	0.426525	Yes
row_33	BRCA2	BRCA2 DNA repair associated [Source:HGNC Symbol;Acc:HGNC:1101]	528	0.874608	0.43586	Yes
row_34	GEMIN4	gem nuclear organelle associated protein 4 [Source:HGNC Symbol;Acc:HGNC:15717]	530	0.874236	0.445358	Yes
row_35	SAC3D1	SAC3 domain containing 1 [Source:HGNC Symbol;Acc:HGNC:30179]	533	0.873445	0.454823	Yes
row_36	KNTC1	kinetochore associated 1 [Source:HGNC Symbol;Acc:HGNC:17255]	580	0.844919	0.462926	Yes
row_37	CKAP5	cytoskeleton associated protein 5 [Source:HGNC Symbol;Acc:HGNC:28959]	610	0.829569	0.471268	Yes
row_38	KIF22	kinesin family member 22 [Source:HGNC Symbol;Acc:HGNC:6391]	642	0.814116	0.479393	Yes
row_39	CEP72	centrosomal protein 72 [Source:HGNC Symbol;Acc:HGNC:25547]	711	0.781274	0.486277	Yes
row_40	KIF20B	kinesin family member 20B [Source:HGNC Symbol;Acc:HGNC:7212]	714	0.78034	0.494729	Yes
row_41	SASS6	SAS-6 centriolar assembly protein [Source:HGNC Symbol;Acc:HGNC:25403]	800	0.747534	0.500838	Yes
row_42	ARHGDIA	Rho GDP dissociation inhibitor alpha [Source:HGNC Symbol;Acc:HGNC:678]	809	0.743604	0.508746	Yes
row_43	RFC1	replication factor C subunit 1 [Source:HGNC Symbol;Acc:HGNC:9969]	816	0.741023	0.516674	Yes
row_44	KATNA1	katanin catalytic subunit A1 [Source:HGNC Symbol;Acc:HGNC:6216]	973	0.686897	0.520426	Yes
row_45	CENPJ	centromere protein J [Source:HGNC Symbol;Acc:HGNC:17272]	1041	0.671391	0.526137	Yes
row_46	UXT	ubiquitously expressed prefoldin like chaperone [Source:HGNC Symbol;Acc:HGNC:12641]	1101	0.65773	0.53189	Yes
row_47	ARF6	ADP ribosylation factor 6 [Source:HGNC Symbol;Acc:HGNC:659]	1238	0.630747	0.535509	Yes
row_48	SYNPO	synaptopodin [Source:HGNC Symbol;Acc:HGNC:30672]	1337	0.611135	0.539823	Yes
row_49	CNTROB	centrobin, centriole duplication and spindle assembly protein [Source:HGNC Symbol;Acc:HGNC:29616]	1344	0.609852	0.546322	Yes
row_50	MID1	midline 1 [Source:HGNC Symbol;Acc:HGNC:7095]	1479	0.584406	0.549484	Yes
row_51	TUBGCP3	tubulin gamma complex associated protein 3 [Source:HGNC Symbol;Acc:HGNC:18598]	1525	0.575466	0.554676	Yes
row_52	ALMS1	ALMS1 centrosome and basal body associated protein [Source:HGNC Symbol;Acc:HGNC:428]	1572	0.567419	0.559756	Yes
row_53	PIF1	PIF1 5'-to-3' DNA helicase [Source:HGNC Symbol;Acc:HGNC:26220]	1755	0.540426	0.561292	Yes
row_54	NUSAP1	nucleolar and spindle associated protein 1 [Source:HGNC Symbol;Acc:HGNC:18538]	1841	0.52843	0.565016	Yes
row_55	CDC42	cell division cycle 42 [Source:HGNC Symbol;Acc:HGNC:1736]	1849	0.527742	0.570596	Yes
row_56	EPB41L2	erythrocyte membrane protein band 4.1 like 2 [Source:HGNC Symbol;Acc:HGNC:3379]	2020	0.503292	0.572014	Yes
row_57	SPTBN1	spectrin beta, non-erythrocytic 1 [Source:HGNC Symbol;Acc:HGNC:11275]	2029	0.501623	0.577287	Yes
row_58	CDC27	cell division cycle 27 [Source:HGNC Symbol;Acc:HGNC:1728]	2043	0.50059	0.582428	Yes
row_59	CAPZB	capping actin protein of muscle Z-line subunit beta [Source:HGNC Symbol;Acc:HGNC:1491]	2107	0.493686	0.586299	Yes
row_60	TUBD1	tubulin delta 1 [Source:HGNC Symbol;Acc:HGNC:16811]	2153	0.48749	0.590533	Yes
row_61	TUBA4A	tubulin alpha 4a [Source:HGNC Symbol;Acc:HGNC:12407]	2154	0.48748	0.595842	Yes
row_62	CEP57	centrosomal protein 57 [Source:HGNC Symbol;Acc:HGNC:30794]	2199	0.481453	0.600034	Yes
row_63	MAPRE1	microtubule associated protein RP/EB family member 1 [Source:HGNC Symbol;Acc:HGNC:6890]	2447	0.452493	0.599059	Yes
row_64	MYH10	myosin heavy chain 10 [Source:HGNC Symbol;Acc:HGNC:7568]	2697	0.429646	0.597786	Yes
row_65	CDK5RAP2	CDK5 regulatory subunit associated protein 2 [Source:HGNC Symbol;Acc:HGNC:18672]	2810	0.419002	0.599673	Yes
row_66	DST	dystonin [Source:HGNC Symbol;Acc:HGNC:1090]	2867	0.413009	0.602833	Yes
row_67	SHROOM1	shroom family member 1 [Source:HGNC Symbol;Acc:HGNC:24084]	2875	0.412363	0.607156	Yes
row_68	CEP250	centrosomal protein 250 [Source:HGNC Symbol;Acc:HGNC:1859]	3221	0.387714	0.603133	Yes
row_69	WASF2	WASP family member 2 [Source:HGNC Symbol;Acc:HGNC:12733]	3243	0.386056	0.606836	Yes
row_70	VCL	vinculin [Source:HGNC Symbol;Acc:HGNC:12665]	3251	0.385606	0.610868	Yes
row_71	KIF1B	kinesin family member 1B [Source:HGNC Symbol;Acc:HGNC:16636]	3386	0.374148	0.61174	Yes
row_72	PALLD	palladin, cytoskeletal associated protein [Source:HGNC Symbol;Acc:HGNC:17068]	3473	0.367642	0.613689	Yes
row_73	CEP192	centrosomal protein 192 [Source:HGNC Symbol;Acc:HGNC:25515]	3922	0.336897	0.60665	No
row_74	DOCK2	dedicator of cytokinesis 2 [Source:HGNC Symbol;Acc:HGNC:2988]	3924	0.336739	0.610293	No
row_75	CDC42EP1	CDC42 effector protein 1 [Source:HGNC Symbol;Acc:HGNC:17014]	4142	0.32129	0.608606	No
row_76	FSCN1	fascin actin-bundling protein 1 [Source:HGNC Symbol;Acc:HGNC:11148]	4529	0.300003	0.602647	No
row_77	ROCK1	Rho associated coiled-coil containing protein kinase 1 [Source:HGNC Symbol;Acc:HGNC:10251]	4581	0.297359	0.604667	No
row_78	RASA2	RAS p21 protein activator 2 [Source:HGNC Symbol;Acc:HGNC:9872]	5216	0.270202	0.592456	No
row_79	LRPPRC	leucine rich pentatricopeptide repeat containing [Source:HGNC Symbol;Acc:HGNC:15714]	5467	0.257758	0.589287	No
row_80	TIAM1	TIAM Rac1 associated GEF 1 [Source:HGNC Symbol;Acc:HGNC:11805]	5815	0.246408	0.583677	No
row_81	CCDC88A	coiled-coil domain containing 88A [Source:HGNC Symbol;Acc:HGNC:25523]	5986	0.241857	0.582248	No
row_82	CDC42BPA	CDC42 binding protein kinase alpha [Source:HGNC Symbol;Acc:HGNC:1737]	6005	0.240454	0.584436	No
row_83	ITSN1	intersectin 1 [Source:HGNC Symbol;Acc:HGNC:6183]	6237	0.232894	0.581452	No
row_84	PREX1	phosphatidylinositol-3,4,5-trisphosphate dependent Rac exchange factor 1 [Source:HGNC Symbol;Acc:HGNC:32594]	6365	0.231416	0.580936	No
row_85	TUBGCP5	tubulin gamma complex associated protein 5 [Source:HGNC Symbol;Acc:HGNC:18600]	6843	0.211062	0.571834	No
row_86	NUMA1	nuclear mitotic apparatus protein 1 [Source:HGNC Symbol;Acc:HGNC:8059]	6925	0.207803	0.572161	No
row_87	CDC42EP4	CDC42 effector protein 4 [Source:HGNC Symbol;Acc:HGNC:17147]	7137	0.196703	0.56926	No
row_88	MAP3K11	mitogen-activated protein kinase kinase kinase 11 [Source:HGNC Symbol;Acc:HGNC:6850]	7155	0.195862	0.570987	No
row_89	STAU1	staufen double-stranded RNA binding protein 1 [Source:HGNC Symbol;Acc:HGNC:11370]	7197	0.19344	0.572114	No
row_90	LLGL1	LLGL scribble cell polarity complex component 1 [Source:HGNC Symbol;Acc:HGNC:6628]	7251	0.191215	0.572929	No
row_91	RASAL2	RAS protein activator like 2 [Source:HGNC Symbol;Acc:HGNC:9874]	7380	0.18529	0.571888	No
row_92	DOCK4	dedicator of cytokinesis 4 [Source:HGNC Symbol;Acc:HGNC:19192]	7606	0.177816	0.568447	No
row_93	TAOK2	TAO kinase 2 [Source:HGNC Symbol;Acc:HGNC:16835]	7800	0.169834	0.565683	No
row_94	KIF3B	kinesin family member 3B [Source:HGNC Symbol;Acc:HGNC:6320]	7806	0.169475	0.56741	No
row_95	GSN	gelsolin [Source:HGNC Symbol;Acc:HGNC:4620]	7853	0.166583	0.568124	No
row_96	SSH2	slingshot protein phosphatase 2 [Source:HGNC Symbol;Acc:HGNC:30580]	7915	0.164083	0.568453	No
row_97	EPB41	erythrocyte membrane protein band 4.1 [Source:HGNC Symbol;Acc:HGNC:3377]	7933	0.163489	0.569828	No
row_98	RALBP1	ralA binding protein 1 [Source:HGNC Symbol;Acc:HGNC:9841]	8159	0.153035	0.566116	No
row_99	NOTCH2	notch receptor 2 [Source:HGNC Symbol;Acc:HGNC:7882]	8409	0.139529	0.561684	No
row_100	KIF5B	kinesin family member 5B [Source:HGNC Symbol;Acc:HGNC:6324]	8450	0.137699	0.562228	No
row_101	PPP4R2	protein phosphatase 4 regulatory subunit 2 [Source:HGNC Symbol;Acc:HGNC:18296]	8750	0.130802	0.556506	No
row_102	MYH9	myosin heavy chain 9 [Source:HGNC Symbol;Acc:HGNC:7579]	8795	0.12839	0.556852	No
row_103	KIFAP3	kinesin associated protein 3 [Source:HGNC Symbol;Acc:HGNC:17060]	8868	0.124356	0.556486	No
row_104	NEDD9	neural precursor cell expressed, developmentally down-regulated 9 [Source:HGNC Symbol;Acc:HGNC:7733]	9106	0.123749	0.552169	No
row_105	CDC42EP2	CDC42 effector protein 2 [Source:HGNC Symbol;Acc:HGNC:16263]	9348	0.121112	0.547728	No
row_106	ACTN4	actinin alpha 4 [Source:HGNC Symbol;Acc:HGNC:166]	9840	0.105187	0.537137	No
row_107	CEP131	centrosomal protein 131 [Source:HGNC Symbol;Acc:HGNC:29511]	9929	0.100746	0.536131	No
row_108	MYO1E	myosin IE [Source:HGNC Symbol;Acc:HGNC:7599]	10056	0.0950614	0.534155	No
row_109	DLG1	discs large MAGUK scaffold protein 1 [Source:HGNC Symbol;Acc:HGNC:2900]	10069	0.094538	0.534898	No
row_110	PCNT	pericentrin [Source:HGNC Symbol;Acc:HGNC:16068]	10075	0.0943844	0.535806	No
row_111	EZR	ezrin [Source:HGNC Symbol;Acc:HGNC:12691]	10195	0.087978	0.53392	No
row_112	OPHN1	oligophrenin 1 [Source:HGNC Symbol;Acc:HGNC:8148]	10227	0.0866367	0.534122	No
row_113	FGD4	FYVE, RhoGEF and PH domain containing 4 [Source:HGNC Symbol;Acc:HGNC:19125]	10271	0.0845379	0.534015	No
row_114	ARHGAP29	Rho GTPase activating protein 29 [Source:HGNC Symbol;Acc:HGNC:30207]	10304	0.0832067	0.534157	No
row_115	FGD6	FYVE, RhoGEF and PH domain containing 6 [Source:HGNC Symbol;Acc:HGNC:21740]	10313	0.0826947	0.534866	No
row_116	CNTRL	centriolin [Source:HGNC Symbol;Acc:HGNC:1858]	10409	0.0782402	0.533448	No
row_117	PXN	paxillin [Source:HGNC Symbol;Acc:HGNC:9718]	10630	0.0692575	0.528943	No
row_118	MARCKS	myristoylated alanine rich protein kinase C substrate [Source:HGNC Symbol;Acc:HGNC:6759]	10879	0.0584168	0.523652	No
row_119	MAP1S	microtubule associated protein 1S [Source:HGNC Symbol;Acc:HGNC:15715]	11079	0.0496762	0.519436	No
row_120	FLNA	filamin A [Source:HGNC Symbol;Acc:HGNC:3754]	11209	0.0447785	0.516841	No
row_121	SORBS2	sorbin and SH3 domain containing 2 [Source:HGNC Symbol;Acc:HGNC:24098]	11314	0.0402311	0.514793	No
row_122	SOS1	SOS Ras/Rac guanine nucleotide exchange factor 1 [Source:HGNC Symbol;Acc:HGNC:11187]	11505	0.0322479	0.510603	No
row_123	PCGF5	polycomb group ring finger 5 [Source:HGNC Symbol;Acc:HGNC:28264]	11584	0.0285226	0.509049	No
row_124	RASA1	RAS p21 protein activator 1 [Source:HGNC Symbol;Acc:HGNC:9871]	11784	0.0196953	0.504507	No
row_125	TUBGCP2	tubulin gamma complex associated protein 2 [Source:HGNC Symbol;Acc:HGNC:18599]	12099	0.0062244	0.497069	No
row_126	ARHGEF12	Rho guanine nucleotide exchange factor 12 [Source:HGNC Symbol;Acc:HGNC:14193]	12109	0.00554028	0.496915	No
row_127	CD2AP	CD2 associated protein [Source:HGNC Symbol;Acc:HGNC:14258]	12135	0.00486322	0.49637	No
row_128	NCK2	NCK adaptor protein 2 [Source:HGNC Symbol;Acc:HGNC:7665]	12148	0.00455374	0.496133	No
row_129	CLIP1	CAP-Gly domain containing linker protein 1 [Source:HGNC Symbol;Acc:HGNC:10461]	12195	0.00147102	0.495049	No
row_130	BIN1	bridging integrator 1 [Source:HGNC Symbol;Acc:HGNC:1052]	12205	0.000847414	0.494843	No
row_131	PCM1	pericentriolar material 1 [Source:HGNC Symbol;Acc:HGNC:8727]	28919	-0.00174867	0.0953837	No
row_132	TBCD	tubulin folding cofactor D [Source:HGNC Symbol;Acc:HGNC:11581]	29029	-0.00593338	0.0928429	No
row_133	ABL1	ABL proto-oncogene 1, non-receptor tyrosine kinase [Source:HGNC Symbol;Acc:HGNC:76]	29275	-0.0156122	0.0871569	No
row_134	BCAR1	BCAR1 scaffold protein, Cas family member [Source:HGNC Symbol;Acc:HGNC:971]	29459	-0.022913	0.0830323	No
row_135	ARHGAP27	Rho GTPase activating protein 27 [Source:HGNC Symbol;Acc:HGNC:31813]	29681	-0.0324165	0.078103	No
row_136	BCL2L11	BCL2 like 11 [Source:HGNC Symbol;Acc:HGNC:994]	29906	-0.0406497	0.0731916	No
row_137	DYNLL2	dynein light chain LC8-type 2 [Source:HGNC Symbol;Acc:HGNC:24596]	29948	-0.042398	0.0726734	No
row_138	RANBP9	RAN binding protein 9 [Source:HGNC Symbol;Acc:HGNC:13727]	29976	-0.0438978	0.0725061	No
row_139	ALS2	alsin Rho guanine nucleotide exchange factor ALS2 [Source:HGNC Symbol;Acc:HGNC:443]	30049	-0.0471024	0.0712982	No
row_140	NIN	ninein [Source:HGNC Symbol;Acc:HGNC:14906]	30288	-0.0561571	0.0662211	No
row_141	KIF3C	kinesin family member 3C [Source:HGNC Symbol;Acc:HGNC:6321]	30359	-0.0577111	0.0651765	No
row_142	KPTN	kaptin, actin binding protein [Source:HGNC Symbol;Acc:HGNC:6404]	30558	-0.0671086	0.0611747	No
row_143	ARHGAP10	Rho GTPase activating protein 10 [Source:HGNC Symbol;Acc:HGNC:26099]	30570	-0.0675857	0.0616479	No
row_144	CLIP2	CAP-Gly domain containing linker protein 2 [Source:HGNC Symbol;Acc:HGNC:2586]	30785	-0.07697	0.0573711	No
row_145	PKD2	polycystin 2, transient receptor potential cation channel [Source:HGNC Symbol;Acc:HGNC:9009]	30870	-0.081177	0.0562475	No
row_146	ABI1	abl interactor 1 [Source:HGNC Symbol;Acc:HGNC:11320]	31068	-0.0898921	0.0525178	No
row_147	ARHGEF2	Rho/Rac guanine nucleotide exchange factor 2 [Source:HGNC Symbol;Acc:HGNC:682]	31204	-0.0958065	0.0503344	No
row_148	TRIO	trio Rho guanine nucleotide exchange factor [Source:HGNC Symbol;Acc:HGNC:12303]	31667	-0.11425	0.0405359	No
row_149	ARFGEF1	ADP ribosylation factor guanine nucleotide exchange factor 1 [Source:HGNC Symbol;Acc:HGNC:15772]	31850	-0.121872	0.037513	No
row_150	SEPTIN9	septin 9 [Source:HGNC Symbol;Acc:HGNC:7323]	32289	-0.139835	0.0285668	No
row_151	RAPGEF5	Rap guanine nucleotide exchange factor 5 [Source:HGNC Symbol;Acc:HGNC:16862]	32351	-0.142212	0.0286577	No
row_152	SUN2	Sad1 and UNC84 domain containing 2 [Source:HGNC Symbol;Acc:HGNC:14210]	32430	-0.145255	0.0283753	No
row_153	ARAP3	ArfGAP with RhoGAP domain, ankyrin repeat and PH domain 3 [Source:HGNC Symbol;Acc:HGNC:24097]	32936	-0.159956	0.0180468	No
row_154	CTTN	cortactin [Source:HGNC Symbol;Acc:HGNC:3338]	33171	-0.17082	0.0143142	No
row_155	RHOF	ras homolog family member F, filopodia associated [Source:HGNC Symbol;Acc:HGNC:15703]	34103	-0.208099	-0.00567239	No
row_156	CLASP1	cytoplasmic linker associated protein 1 [Source:HGNC Symbol;Acc:HGNC:17088]	34458	-0.222885	-0.0117063	No
row_157	STK38L	serine/threonine kinase 38 like [Source:HGNC Symbol;Acc:HGNC:17848]	34636	-0.230923	-0.0134219	No
row_158	LATS1	large tumor suppressor kinase 1 [Source:HGNC Symbol;Acc:HGNC:6514]	34785	-0.2367	-0.0143815	No
row_159	NCK1	NCK adaptor protein 1 [Source:HGNC Symbol;Acc:HGNC:7664]	35345	-0.252445	-0.0249934	No
row_160	FARP1	FERM, ARH/RhoGEF and pleckstrin domain protein 1 [Source:HGNC Symbol;Acc:HGNC:3591]	35429	-0.256996	-0.0241782	No
row_161	ARL8A	ADP ribosylation factor like GTPase 8A [Source:HGNC Symbol;Acc:HGNC:25192]	35614	-0.259898	-0.0257456	No
row_162	HOOK3	hook microtubule tethering protein 3 [Source:HGNC Symbol;Acc:HGNC:23576]	35639	-0.261291	-0.0234734	No
row_163	ARHGEF11	Rho guanine nucleotide exchange factor 11 [Source:HGNC Symbol;Acc:HGNC:14580]	35700	-0.263569	-0.0220369	No
row_164	ARHGAP5	Rho GTPase activating protein 5 [Source:HGNC Symbol;Acc:HGNC:675]	35710	-0.264564	-0.0193706	No
row_165	NF1	neurofibromin 1 [Source:HGNC Symbol;Acc:HGNC:7765]	35926	-0.267737	-0.0215935	No
row_166	PLEKHG2	pleckstrin homology and RhoGEF domain containing G2 [Source:HGNC Symbol;Acc:HGNC:29515]	36556	-0.291215	-0.0334563	No
row_167	TLK1	tousled like kinase 1 [Source:HGNC Symbol;Acc:HGNC:11841]	36731	-0.300885	-0.0343383	No
row_168	PDLIM5	PDZ and LIM domain 5 [Source:HGNC Symbol;Acc:HGNC:17468]	36752	-0.302212	-0.0315248	No
row_169	ABR	ABR activator of RhoGEF and GTPase [Source:HGNC Symbol;Acc:HGNC:81]	36939	-0.309973	-0.0325946	No
row_170	SHROOM2	shroom family member 2 [Source:HGNC Symbol;Acc:HGNC:630]	37010	-0.31272	-0.0308618	No
row_171	WASF1	WASP family member 1 [Source:HGNC Symbol;Acc:HGNC:12732]	37094	-0.317063	-0.0293924	No
row_172	KLC1	kinesin light chain 1 [Source:HGNC Symbol;Acc:HGNC:6387]	37111	-0.317971	-0.0263117	No
row_173	ARHGEF3	Rho guanine nucleotide exchange factor 3 [Source:HGNC Symbol;Acc:HGNC:683]	37162	-0.319914	-0.0240225	No
row_174	RAPGEF6	Rap guanine nucleotide exchange factor 6 [Source:HGNC Symbol;Acc:HGNC:20655]	37201	-0.322392	-0.0214195	No
row_175	ARHGEF7	Rho guanine nucleotide exchange factor 7 [Source:HGNC Symbol;Acc:HGNC:15607]	37827	-0.355981	-0.0324813	No
row_176	MARK4	microtubule affinity regulating kinase 4 [Source:HGNC Symbol;Acc:HGNC:13538]	37851	-0.358185	-0.0291299	No
row_177	PAFAH1B1	platelet activating factor acetylhydrolase 1b regulatory subunit 1 [Source:HGNC Symbol;Acc:HGNC:8574]	37943	-0.364827	-0.0273316	No
row_178	ARFIP2	ADP ribosylation factor interacting protein 2 [Source:HGNC Symbol;Acc:HGNC:17160]	38068	-0.373123	-0.0262316	No
row_179	CSNK1D	casein kinase 1 delta [Source:HGNC Symbol;Acc:HGNC:2452]	38448	-0.398154	-0.0309541	No
row_180	SPTAN1	spectrin alpha, non-erythrocytic 1 [Source:HGNC Symbol;Acc:HGNC:11273]	38470	-0.399492	-0.0271051	No
row_181	MYO9B	myosin IXB [Source:HGNC Symbol;Acc:HGNC:7609]	38808	-0.419139	-0.0305951	No
row_182	RAB3GAP1	RAB3 GTPase activating protein catalytic subunit 1 [Source:HGNC Symbol;Acc:HGNC:17063]	38922	-0.426613	-0.0286497	No
row_183	RABGAP1	RAB GTPase activating protein 1 [Source:HGNC Symbol;Acc:HGNC:17155]	39060	-0.436394	-0.0271714	No
row_184	CYTH2	cytohesin 2 [Source:HGNC Symbol;Acc:HGNC:9502]	39104	-0.439412	-0.0234133	No
row_185	ATG4B	autophagy related 4B cysteine peptidase [Source:HGNC Symbol;Acc:HGNC:20790]	39370	-0.461071	-0.0247257	No
row_186	HDAC6	histone deacetylase 6 [Source:HGNC Symbol;Acc:HGNC:14064]	39384	-0.461752	-0.0200074	No
row_187	ARHGAP4	Rho GTPase activating protein 4 [Source:HGNC Symbol;Acc:HGNC:674]	39716	-0.489924	-0.0225831	No
row_188	DYNC1H1	dynein cytoplasmic 1 heavy chain 1 [Source:HGNC Symbol;Acc:HGNC:2961]	39926	-0.508657	-0.0220386	No
row_189	RICTOR	RPTOR independent companion of MTOR complex 2 [Source:HGNC Symbol;Acc:HGNC:28611]	40000	-0.516012	-0.0181634	No
row_190	AKAP13	A-kinase anchoring protein 13 [Source:HGNC Symbol;Acc:HGNC:371]	40316	-0.55254	-0.0196747	No
row_191	FLNB	filamin B [Source:HGNC Symbol;Acc:HGNC:3755]	40605	-0.587706	-0.0201576	No
row_192	TUBGCP6	tubulin gamma complex associated protein 6 [Source:HGNC Symbol;Acc:HGNC:18127]	40661	-0.593165	-0.0150119	No
row_193	WASL	WASP like actin nucleation promoting factor [Source:HGNC Symbol;Acc:HGNC:12735]	40975	-0.64701	-0.0154464	No
row_194	KATNB1	katanin regulatory subunit B1 [Source:HGNC Symbol;Acc:HGNC:6217]	41010	-0.652533	-0.00915212	No
row_195	RHOT2	ras homolog family member T2 [Source:HGNC Symbol;Acc:HGNC:21169]	41078	-0.66437	-0.00351766	No
row_196	APC	APC regulator of WNT signaling pathway [Source:HGNC Symbol;Acc:HGNC:583]	41357	-0.724134	-0.00227567	No
row_197	BCR	BCR activator of RhoGEF and GTPase [Source:HGNC Symbol;Acc:HGNC:1014]	41383	-0.732355	0.00510313	No
row_198	TSC1	TSC complex subunit 1 [Source:HGNC Symbol;Acc:HGNC:12362]	41860	-0.960136	0.00418286	No

## Sheet: HALLMARK_MYC_TARGETS_V2
NAME	SYMBOL	TITLE	RANK IN GENE LIST	RANK METRIC SCORE	RUNNING ES	CORE ENRICHMENT
row_0	MCM4	minichromosome maintenance complex component 4 [Source:HGNC Symbol;Acc:HGNC:6947]	150	1.22769	0.043946	Yes
row_1	PLK1	polo like kinase 1 [Source:HGNC Symbol;Acc:HGNC:9077]	157	1.21778	0.0909387	Yes
row_2	TMEM97	transmembrane protein 97 [Source:HGNC Symbol;Acc:HGNC:28106]	189	1.18616	0.136112	Yes
row_3	MCM5	minichromosome maintenance complex component 5 [Source:HGNC Symbol;Acc:HGNC:6948]	241	1.13197	0.178711	Yes
row_4	PLK4	polo like kinase 4 [Source:HGNC Symbol;Acc:HGNC:11397]	297	1.05963	0.218415	Yes
row_5	SLC19A1	solute carrier family 19 member 1 [Source:HGNC Symbol;Acc:HGNC:10937]	357	1.00486	0.255904	Yes
row_6	CBX3	chromobox 3 [Source:HGNC Symbol;Acc:HGNC:1553]	392	0.98021	0.293034	Yes
row_7	CDK4	cyclin dependent kinase 4 [Source:HGNC Symbol;Acc:HGNC:1773]	406	0.970405	0.330285	Yes
row_8	DCTPP1	dCTP pyrophosphatase 1 [Source:HGNC Symbol;Acc:HGNC:28777]	545	0.864735	0.360468	Yes
row_9	NPM1	nucleophosmin 1 [Source:HGNC Symbol;Acc:HGNC:7910]	615	0.825349	0.390771	Yes
row_10	PA2G4	proliferation-associated 2G4 [Source:HGNC Symbol;Acc:HGNC:8550]	625	0.820635	0.42232	Yes
row_11	PHB1	prohibitin 1 [Source:HGNC Symbol;Acc:HGNC:8912]	750	0.765872	0.44901	Yes
row_12	AIMP2	aminoacyl tRNA synthetase complex interacting multifunctional protein 2 [Source:HGNC Symbol;Acc:HGNC:20609]	1186	0.638432	0.463359	Yes
row_13	MRTO4	MRT4 homolog, ribosome maturation factor [Source:HGNC Symbol;Acc:HGNC:18477]	1251	0.627846	0.486136	Yes
row_14	GRWD1	glutamate rich WD repeat containing 1 [Source:HGNC Symbol;Acc:HGNC:21270]	1692	0.548961	0.496902	Yes
row_15	UNG	uracil DNA glycosylase [Source:HGNC Symbol;Acc:HGNC:12572]	1892	0.521515	0.512348	Yes
row_16	HK2	hexokinase 2 [Source:HGNC Symbol;Acc:HGNC:4923]	1911	0.518575	0.531991	Yes
row_17	NOP56	NOP56 ribonucleoprotein [Source:HGNC Symbol;Acc:HGNC:15911]	2066	0.497175	0.547566	Yes
row_18	BYSL	bystin like [Source:HGNC Symbol;Acc:HGNC:1157]	2095	0.49471	0.566047	Yes
row_19	NIP7	nucleolar pre-rRNA processing protein NIP7 [Source:HGNC Symbol;Acc:HGNC:24328]	2382	0.458731	0.57699	Yes
row_20	SORD	sorbitol dehydrogenase [Source:HGNC Symbol;Acc:HGNC:11184]	2497	0.447431	0.591593	Yes
row_21	EXOSC5	exosome component 5 [Source:HGNC Symbol;Acc:HGNC:24662]	2511	0.445744	0.608536	Yes
row_22	MYC	MYC proto-oncogene, bHLH transcription factor [Source:HGNC Symbol;Acc:HGNC:7553]	2562	0.441937	0.624451	Yes
row_23	HSPD1	heat shock protein family D (Hsp60) member 1 [Source:HGNC Symbol;Acc:HGNC:5261]	2718	0.427718	0.637314	Yes
row_24	NDUFAF4	NADH:ubiquinone oxidoreductase complex assembly factor 4 [Source:HGNC Symbol;Acc:HGNC:21034]	3294	0.381835	0.638395	Yes
row_25	FARSA	phenylalanyl-tRNA synthetase subunit alpha [Source:HGNC Symbol;Acc:HGNC:3592]	3771	0.346821	0.64048	Yes
row_26	TFB2M	transcription factor B2, mitochondrial [Source:HGNC Symbol;Acc:HGNC:18559]	4033	0.329466	0.647015	Yes
row_27	PRMT3	protein arginine methyltransferase 3 [Source:HGNC Symbol;Acc:HGNC:30163]	4227	0.316459	0.654666	Yes
row_28	NOP16	NOP16 nucleolar protein [Source:HGNC Symbol;Acc:HGNC:26934]	4262	0.314972	0.666048	Yes
row_29	GNL3	G protein nucleolar 3 [Source:HGNC Symbol;Acc:HGNC:29931]	4514	0.30049	0.671699	Yes
row_30	LAS1L	LAS1 like ribosome biogenesis factor [Source:HGNC Symbol;Acc:HGNC:25726]	4550	0.299073	0.682441	Yes
row_31	RABEPK	Rab9 effector protein with kelch motifs [Source:HGNC Symbol;Acc:HGNC:16896]	4720	0.292411	0.689734	Yes
row_32	UTP20	UTP20 small subunit processome component [Source:HGNC Symbol;Acc:HGNC:17897]	5028	0.279096	0.693223	Yes
row_33	MAP3K6	mitogen-activated protein kinase kinase kinase 6 [Source:HGNC Symbol;Acc:HGNC:6858]	5138	0.274066	0.701234	Yes
row_34	WDR43	WD repeat domain 43 [Source:HGNC Symbol;Acc:HGNC:28945]	5308	0.265541	0.707487	Yes
row_35	PES1	pescadillo ribosomal biogenesis factor 1 [Source:HGNC Symbol;Acc:HGNC:8848]	6166	0.236925	0.696242	No
row_36	TCOF1	treacle ribosome biogenesis factor 1 [Source:HGNC Symbol;Acc:HGNC:11654]	6196	0.234994	0.704646	No
row_37	NOLC1	nucleolar and coiled-body phosphoprotein 1 [Source:HGNC Symbol;Acc:HGNC:15608]	7077	0.199634	0.69141	No
row_38	PPRC1	PPARG related coactivator 1 [Source:HGNC Symbol;Acc:HGNC:30025]	7377	0.185426	0.691465	No
row_39	RRP9	ribosomal RNA processing 9, U3 small nucleolar RNA binding protein [Source:HGNC Symbol;Acc:HGNC:16829]	7693	0.174911	0.690731	No
row_40	RCL1	RNA terminal phosphate cyclase like 1 [Source:HGNC Symbol;Acc:HGNC:17687]	7919	0.16389	0.691714	No
row_41	SUPV3L1	Suv3 like RNA helicase [Source:HGNC Symbol;Acc:HGNC:11471]	8356	0.142883	0.686859	No
row_42	MPHOSPH10	M-phase phosphoprotein 10 [Source:HGNC Symbol;Acc:HGNC:7213]	8845	0.12561	0.680095	No
row_43	IMP4	IMP U3 small nucleolar ribonucleoprotein 4 [Source:HGNC Symbol;Acc:HGNC:30856]	9708	0.111757	0.663886	No
row_44	RRP12	ribosomal RNA processing 12 homolog [Source:HGNC Symbol;Acc:HGNC:29100]	10238	0.0859684	0.654612	No
row_45	PUS1	pseudouridine synthase 1 [Source:HGNC Symbol;Acc:HGNC:15508]	11061	0.0504587	0.636983	No
row_46	NOC4L	nucleolar complex associated 4 homolog [Source:HGNC Symbol;Acc:HGNC:28461]	30124	-0.049918	0.184821	No
row_47	TBRG4	transforming growth factor beta regulator 4 [Source:HGNC Symbol;Acc:HGNC:17443]	31561	-0.10974	0.15486	No
row_48	HSPE1	heat shock protein family E (Hsp10) member 1 [Source:HGNC Symbol;Acc:HGNC:5269]	32077	-0.13039	0.147638	No
row_49	WDR74	WD repeat domain 74 [Source:HGNC Symbol;Acc:HGNC:25529]	33975	-0.202231	0.110276	No
row_50	PPAN	peter pan homolog [Source:HGNC Symbol;Acc:HGNC:9227]	33981	-0.202437	0.117992	No
row_51	DDX18	DEAD-box helicase 18 [Source:HGNC Symbol;Acc:HGNC:2741]	34131	-0.209679	0.122558	No
row_52	SRM	spermidine synthase [Source:HGNC Symbol;Acc:HGNC:11296]	34562	-0.227351	0.121115	No
row_53	IPO4	importin 4 [Source:HGNC Symbol;Acc:HGNC:19426]	34771	-0.235943	0.125292	No
row_54	SLC29A2	solute carrier family 29 member 2 [Source:HGNC Symbol;Acc:HGNC:11004]	34960	-0.244898	0.130293	No
row_55	DUSP2	dual specificity phosphatase 2 [Source:HGNC Symbol;Acc:HGNC:3068]	35395	-0.254491	0.129805	No
row_56	MYBBP1A	MYB binding protein 1a [Source:HGNC Symbol;Acc:HGNC:7546]	36170	-0.276195	0.122057	No
row_57	NOP2	NOP2 nucleolar protein [Source:HGNC Symbol;Acc:HGNC:7867]	39300	-0.455615	0.0651529	No

## Sheet: HALLMARK_UNFOLDED_PROTEIN_RESPO
NAME	SYMBOL	TITLE	RANK IN GENE LIST	RANK METRIC SCORE	RUNNING ES	CORE ENRICHMENT
row_0	H2AX	H2A.X variant histone [Source:HGNC Symbol;Acc:HGNC:4739]	14	1.53155	0.0368965	Yes
row_1	CKS1B	CDC28 protein kinase regulatory subunit 1B [Source:HGNC Symbol;Acc:HGNC:19083]	32	1.42114	0.0710374	Yes
row_2	BANF1	BAF nuclear assembly factor 1 [Source:HGNC Symbol;Acc:HGNC:17397]	74	1.32093	0.10217	Yes
row_3	LSM4	LSM4 homolog, U6 small nuclear RNA and mRNA degradation associated [Source:HGNC Symbol;Acc:HGNC:17259]	83	1.30762	0.133766	Yes
row_4	SEC11A	SEC11 homolog A, signal peptidase complex subunit [Source:HGNC Symbol;Acc:HGNC:17718]	274	1.08942	0.155717	Yes
row_5	NHP2	NHP2 ribonucleoprotein [Source:HGNC Symbol;Acc:HGNC:14377]	385	0.984041	0.177014	Yes
row_6	PDIA6	protein disulfide isomerase family A member 6 [Source:HGNC Symbol;Acc:HGNC:30168]	421	0.957792	0.199462	Yes
row_7	KHSRP	KH-type splicing regulatory protein [Source:HGNC Symbol;Acc:HGNC:6316]	449	0.928707	0.221394	Yes
row_8	MTHFD2	methylenetetrahydrofolate dehydrogenase (NADP+ dependent) 2, methenyltetrahydrofolate cyclohydrolase [Source:HGNC Symbol;Acc:HGNC:7434]	487	0.90366	0.242479	Yes
row_9	EIF2S1	eukaryotic translation initiation factor 2 subunit alpha [Source:HGNC Symbol;Acc:HGNC:3265]	493	0.900771	0.264256	Yes
row_10	GEMIN4	gem nuclear organelle associated protein 4 [Source:HGNC Symbol;Acc:HGNC:15717]	530	0.874236	0.284649	Yes
row_11	NPM1	nucleophosmin 1 [Source:HGNC Symbol;Acc:HGNC:7910]	615	0.825349	0.302709	Yes
row_12	EIF4A3	eukaryotic translation initiation factor 4A3 [Source:HGNC Symbol;Acc:HGNC:18683]	764	0.761506	0.31769	Yes
row_13	TARS1	threonyl-tRNA synthetase 1 [Source:HGNC Symbol;Acc:HGNC:11572]	877	0.717631	0.332463	Yes
row_14	CEBPG	CCAAT enhancer binding protein gamma [Source:HGNC Symbol;Acc:HGNC:1837]	882	0.716533	0.349786	Yes
row_15	CHAC1	ChaC glutathione specific gamma-glutamylcyclotransferase 1 [Source:HGNC Symbol;Acc:HGNC:28680]	884	0.715477	0.367155	Yes
row_16	PSAT1	phosphoserine aminotransferase 1 [Source:HGNC Symbol;Acc:HGNC:19129]	1201	0.636488	0.37509	Yes
row_17	SERP1	stress associated endoplasmic reticulum protein 1 [Source:HGNC Symbol;Acc:HGNC:10759]	1262	0.625694	0.388869	Yes
row_18	ERO1A	endoplasmic reticulum oxidoreductase 1 alpha [Source:HGNC Symbol;Acc:HGNC:13280]	1357	0.606964	0.401381	Yes
row_19	KDELR3	KDEL endoplasmic reticulum protein retention receptor 3 [Source:HGNC Symbol;Acc:HGNC:6306]	1385	0.600311	0.41533	Yes
row_20	YWHAZ	tyrosine 3-monooxygenase/tryptophan 5-monooxygenase activation protein zeta [Source:HGNC Symbol;Acc:HGNC:12855]	1541	0.572682	0.425554	Yes
row_21	EEF2	eukaryotic translation elongation factor 2 [Source:HGNC Symbol;Acc:HGNC:3214]	1763	0.539279	0.433392	Yes
row_22	FUS	FUS RNA binding protein [Source:HGNC Symbol;Acc:HGNC:4010]	1967	0.508868	0.44092	Yes
row_23	NOP56	NOP56 ribonucleoprotein [Source:HGNC Symbol;Acc:HGNC:15911]	2066	0.497175	0.450668	Yes
row_24	EIF4G1	eukaryotic translation initiation factor 4 gamma 1 [Source:HGNC Symbol;Acc:HGNC:3296]	2307	0.466783	0.45629	Yes
row_25	EDEM1	ER degradation enhancing alpha-mannosidase like protein 1 [Source:HGNC Symbol;Acc:HGNC:18967]	2416	0.455898	0.464796	Yes
row_26	CALR	calreticulin [Source:HGNC Symbol;Acc:HGNC:1455]	2422	0.45526	0.475744	Yes
row_27	EXOSC5	exosome component 5 [Source:HGNC Symbol;Acc:HGNC:24662]	2511	0.445744	0.484481	Yes
row_28	DCP2	decapping mRNA 2 [Source:HGNC Symbol;Acc:HGNC:24452]	2520	0.444942	0.495106	Yes
row_29	SPCS3	signal peptidase complex subunit 3 [Source:HGNC Symbol;Acc:HGNC:26212]	2634	0.435697	0.503002	Yes
row_30	NFYB	nuclear transcription factor Y subunit beta [Source:HGNC Symbol;Acc:HGNC:7805]	2679	0.431255	0.512436	Yes
row_31	ATF4	activating transcription factor 4 [Source:HGNC Symbol;Acc:HGNC:786]	2695	0.42984	0.522527	Yes
row_32	DKC1	dyskerin pseudouridine synthase 1 [Source:HGNC Symbol;Acc:HGNC:2890]	3104	0.39514	0.5224	Yes
row_33	EIF4E	eukaryotic translation initiation factor 4E [Source:HGNC Symbol;Acc:HGNC:3287]	3150	0.391701	0.530849	Yes
row_34	GOSR2	golgi SNAP receptor complex member 2 [Source:HGNC Symbol;Acc:HGNC:4431]	3400	0.373119	0.533979	Yes
row_35	BAG3	BAG cochaperone 3 [Source:HGNC Symbol;Acc:HGNC:939]	3557	0.361162	0.539038	Yes
row_36	EXOSC1	exosome component 1 [Source:HGNC Symbol;Acc:HGNC:17286]	3677	0.351741	0.54475	Yes
row_37	SRPRB	SRP receptor subunit beta [Source:HGNC Symbol;Acc:HGNC:24085]	3780	0.346337	0.550736	Yes
row_38	XPOT	exportin for tRNA [Source:HGNC Symbol;Acc:HGNC:12826]	3789	0.345423	0.558942	Yes
row_39	IARS1	isoleucyl-tRNA synthetase 1 [Source:HGNC Symbol;Acc:HGNC:5330]	3878	0.340247	0.565114	Yes
row_40	MTREX	Mtr4 exosome RNA helicase [Source:HGNC Symbol;Acc:HGNC:18734]	3992	0.332662	0.570505	Yes
row_41	NFYA	nuclear transcription factor Y subunit alpha [Source:HGNC Symbol;Acc:HGNC:7804]	4706	0.293041	0.560621	Yes
row_42	RPS14	ribosomal protein S14 [Source:HGNC Symbol;Acc:HGNC:10387]	4948	0.282412	0.561738	Yes
row_43	CCL2	C-C motif chemokine ligand 2 [Source:HGNC Symbol;Acc:HGNC:10618]	5372	0.261633	0.558008	Yes
row_44	SHC1	SHC adaptor protein 1 [Source:HGNC Symbol;Acc:HGNC:10840]	5458	0.258223	0.562257	Yes
row_45	SPCS1	signal peptidase complex subunit 1 [Source:HGNC Symbol;Acc:HGNC:23401]	5853	0.244202	0.558796	Yes
row_46	SLC1A4	solute carrier family 1 member 4 [Source:HGNC Symbol;Acc:HGNC:10942]	6120	0.239167	0.558265	Yes
row_47	SSR1	signal sequence receptor subunit 1 [Source:HGNC Symbol;Acc:HGNC:11323]	6384	0.230454	0.557593	Yes
row_48	HSPA9	heat shock protein family A (Hsp70) member 9 [Source:HGNC Symbol;Acc:HGNC:5244]	6420	0.227858	0.562297	Yes
row_49	EIF2AK3	eukaryotic translation initiation factor 2 alpha kinase 3 [Source:HGNC Symbol;Acc:HGNC:3255]	6550	0.222761	0.564635	Yes
row_50	SLC7A5	solute carrier family 7 member 5 [Source:HGNC Symbol;Acc:HGNC:11063]	6570	0.22155	0.569568	Yes
row_51	VEGFA	vascular endothelial growth factor A [Source:HGNC Symbol;Acc:HGNC:12680]	6671	0.21827	0.572488	Yes
row_52	HSP90B1	heat shock protein 90 beta family member 1 [Source:HGNC Symbol;Acc:HGNC:12028]	6768	0.213796	0.575396	Yes
row_53	PDIA5	protein disulfide isomerase family A member 5 [Source:HGNC Symbol;Acc:HGNC:24811]	6936	0.207165	0.576448	Yes
row_54	NOLC1	nucleolar and coiled-body phosphoprotein 1 [Source:HGNC Symbol;Acc:HGNC:15608]	7077	0.199634	0.577962	Yes
row_55	EXOSC4	exosome component 4 [Source:HGNC Symbol;Acc:HGNC:18189]	7117	0.197818	0.58184	Yes
row_56	WIPI1	WD repeat domain, phosphoinositide interacting 1 [Source:HGNC Symbol;Acc:HGNC:25471]	7218	0.19256	0.584136	Yes
row_57	EXOSC2	exosome component 2 [Source:HGNC Symbol;Acc:HGNC:17097]	7223	0.192407	0.588718	Yes
row_58	SEC31A	SEC31 homolog A, COPII coat complex component [Source:HGNC Symbol;Acc:HGNC:17052]	7269	0.189927	0.592261	Yes
row_59	ATP6V0D1	ATPase H+ transporting V0 subunit d1 [Source:HGNC Symbol;Acc:HGNC:13724]	7284	0.189257	0.596528	Yes
row_60	EIF4EBP1	eukaryotic translation initiation factor 4E binding protein 1 [Source:HGNC Symbol;Acc:HGNC:3288]	7370	0.185798	0.599017	Yes
row_61	PREB	prolactin regulatory element binding [Source:HGNC Symbol;Acc:HGNC:9356]	7646	0.177425	0.59677	Yes
row_62	RRP9	ribosomal RNA processing 9, U3 small nucleolar RNA binding protein [Source:HGNC Symbol;Acc:HGNC:16829]	7693	0.174911	0.599925	Yes
row_63	KIF5B	kinesin family member 5B [Source:HGNC Symbol;Acc:HGNC:6324]	8450	0.137699	0.585239	No
row_64	LSM1	LSM1 homolog, mRNA degradation associated [Source:HGNC Symbol;Acc:HGNC:20472]	9634	0.11591	0.559839	No
row_65	DDX10	DEAD-box helicase 10 [Source:HGNC Symbol;Acc:HGNC:2735]	9663	0.113803	0.561937	No
row_66	HYOU1	hypoxia up-regulated 1 [Source:HGNC Symbol;Acc:HGNC:16931]	9755	0.108867	0.562413	No
row_67	IFIT1	interferon induced protein with tetratricopeptide repeats 1 [Source:HGNC Symbol;Acc:HGNC:5407]	9769	0.108393	0.564738	No
row_68	DCTN1	dynactin subunit 1 [Source:HGNC Symbol;Acc:HGNC:2711]	9795	0.107139	0.566746	No
row_69	TUBB2A	tubulin beta 2A class IIa [Source:HGNC Symbol;Acc:HGNC:12412]	9960	0.0996906	0.565257	No
row_70	ALDH18A1	aldehyde dehydrogenase 18 family member A1 [Source:HGNC Symbol;Acc:HGNC:9722]	10012	0.0976172	0.566414	No
row_71	XBP1	X-box binding protein 1 [Source:HGNC Symbol;Acc:HGNC:12801]	10027	0.0965172	0.568426	No
row_72	NOP14	NOP14 nucleolar protein [Source:HGNC Symbol;Acc:HGNC:16821]	10352	0.0806958	0.562659	No
row_73	PAIP1	poly(A) binding protein interacting protein 1 [Source:HGNC Symbol;Acc:HGNC:16945]	10570	0.0718154	0.559229	No
row_74	HSPA5	heat shock protein family A (Hsp70) member 5 [Source:HGNC Symbol;Acc:HGNC:5238]	10618	0.0699558	0.559808	No
row_75	EXOC2	exocyst complex component 2 [Source:HGNC Symbol;Acc:HGNC:24968]	10835	0.060382	0.556124	No
row_76	TATDN2	TatD DNase domain containing 2 [Source:HGNC Symbol;Acc:HGNC:28988]	11295	0.0411404	0.546175	No
row_77	SKIC3	SKI3 subunit of superkiller complex [Source:HGNC Symbol;Acc:HGNC:23639]	11394	0.0370774	0.544739	No
row_78	SLC30A5	solute carrier family 30 member 5 [Source:HGNC Symbol;Acc:HGNC:19089]	11410	0.0359869	0.545256	No
row_79	ATF3	activating transcription factor 3 [Source:HGNC Symbol;Acc:HGNC:785]	11493	0.0328834	0.544099	No
row_80	STC2	stanniocalcin 2 [Source:HGNC Symbol;Acc:HGNC:11374]	11536	0.0303822	0.543836	No
row_81	PARN	poly(A)-specific ribonuclease [Source:HGNC Symbol;Acc:HGNC:8609]	11548	0.0296988	0.544296	No
row_82	POP4	POP4 homolog, ribonuclease P/MRP subunit [Source:HGNC Symbol;Acc:HGNC:30081]	11603	0.0277303	0.543682	No
row_83	SDAD1	SDA1 domain containing 1 [Source:HGNC Symbol;Acc:HGNC:25537]	11679	0.024126	0.542479	No
row_84	YIF1A	Yip1 interacting factor homolog A, membrane trafficking protein [Source:HGNC Symbol;Acc:HGNC:16688]	12044	0.00891193	0.534013	No
row_85	IGFBP1	insulin like growth factor binding protein 1 [Source:HGNC Symbol;Acc:HGNC:5469]	22502	0	0.28458	No
row_86	DCP1A	decapping mRNA 1A [Source:HGNC Symbol;Acc:HGNC:18714]	28905	-0.000753834	0.131889	No
row_87	IMP3	IMP U3 small nucleolar ribonucleoprotein 3 [Source:HGNC Symbol;Acc:HGNC:14497]	29179	-0.0112167	0.12565	No
row_88	DNAJB9	DnaJ heat shock protein family (Hsp40) member B9 [Source:HGNC Symbol;Acc:HGNC:6968]	29873	-0.0395187	0.110081	No
row_89	CXXC1	CXXC finger protein 1 [Source:HGNC Symbol;Acc:HGNC:24343]	30585	-0.0685188	0.0947865	No
row_90	EXOSC9	exosome component 9 [Source:HGNC Symbol;Acc:HGNC:9137]	30679	-0.0732385	0.0943485	No
row_91	ATF6	activating transcription factor 6 [Source:HGNC Symbol;Acc:HGNC:791]	30983	-0.0860875	0.0892137	No
row_92	DNAJC3	DnaJ heat shock protein family (Hsp40) member C3 [Source:HGNC Symbol;Acc:HGNC:9439]	31017	-0.0877395	0.0905594	No
row_93	DNAJA4	DnaJ heat shock protein family (Hsp40) member A4 [Source:HGNC Symbol;Acc:HGNC:14885]	31153	-0.0933994	0.0896096	No
row_94	CNOT4	CCR4-NOT transcription complex subunit 4 [Source:HGNC Symbol;Acc:HGNC:7880]	31436	-0.104545	0.0854244	No
row_95	CEBPB	CCAAT enhancer binding protein beta [Source:HGNC Symbol;Acc:HGNC:1834]	31500	-0.107013	0.086523	No
row_96	ASNS	asparagine synthetase (glutamine-hydrolyzing) [Source:HGNC Symbol;Acc:HGNC:753]	31604	-0.111459	0.0867756	No
row_97	CNOT2	CCR4-NOT transcription complex subunit 2 [Source:HGNC Symbol;Acc:HGNC:7878]	31629	-0.112347	0.0889341	No
row_98	EXOSC10	exosome component 10 [Source:HGNC Symbol;Acc:HGNC:9138]	31843	-0.121695	0.0868117	No
row_99	ZBTB17	zinc finger and BTB domain containing 17 [Source:HGNC Symbol;Acc:HGNC:12936]	33395	-0.174743	0.0540631	No
row_100	CNOT6	CCR4-NOT transcription complex subunit 6 [Source:HGNC Symbol;Acc:HGNC:14099]	34445	-0.221857	0.0344342	No
row_101	EDC4	enhancer of mRNA decapping 4 [Source:HGNC Symbol;Acc:HGNC:17157]	34653	-0.231218	0.0351173	No
row_102	WFS1	wolframin ER transmembrane glycoprotein [Source:HGNC Symbol;Acc:HGNC:12762]	34820	-0.238377	0.0369523	No
row_103	SRPRA	SRP receptor subunit alpha [Source:HGNC Symbol;Acc:HGNC:11307]	36228	-0.27892	0.0101711	No
row_104	NABP1	nucleic acid binding protein 1 [Source:HGNC Symbol;Acc:HGNC:26232]	37839	-0.356715	-0.0195613	No
row_105	HERPUD1	homocysteine inducible ER protein with ubiquitin like domain 1 [Source:HGNC Symbol;Acc:HGNC:13744]	38030	-0.370963	-0.0150756	No
row_106	FKBP14	FKBP prolyl isomerase 14 [Source:HGNC Symbol;Acc:HGNC:18625]	38274	-0.387312	-0.0114568	No
row_107	ERN1	endoplasmic reticulum to nucleus signaling 1 [Source:HGNC Symbol;Acc:HGNC:3449]	40543	-0.580761	-0.0514383	No
row_108	TSPYL2	TSPY like 2 [Source:HGNC Symbol;Acc:HGNC:24358]	41006	-0.651903	-0.0466113	No
row_109	ARFGAP1	ADP ribosylation factor GTPase activating protein 1 [Source:HGNC Symbol;Acc:HGNC:15852]	41196	-0.685623	-0.0344528	No
row_110	EIF4A1	eukaryotic translation initiation factor 4A1 [Source:HGNC Symbol;Acc:HGNC:3282]	41238	-0.694221	-0.018555	No
row_111	DDIT4	DNA damage inducible transcript 4 [Source:HGNC Symbol;Acc:HGNC:24944]	41469	-0.75952	-0.00557803	No
row_112	EIF4A2	eukaryotic translation initiation factor 4A2 [Source:HGNC Symbol;Acc:HGNC:3284]	41535	-0.783868	0.0119266	No

[truncated: 2 more sheets: HALLMARK_DNA_REPAIR, HALLMARK_FATTY_ACID_METABOLISM]
