# Supplementary material for: CD8α and CD70 mark human natural killer cell populations which differ in cytotoxicity
Source: Front Immunol. 2025 Feb 19;16:1526379. doi: 10.3389/fimmu.2025.1526379 (PMC11880019; doi:10.3389/fimmu.2025.1526379)
Supplement: Supplementary file 8 [file Table3.xlsx]

## Sheet: gProfiler_hsapiens_14-01-2023_1
source	term_name	term_id	adjusted_p_value	negative_log10_of_adjusted_p_value	term_size	query_size	intersection_size	effective_domain_size	intersections
GO:BP	chromosome segregation	GO:0007059	4.89e-42	41.3107	329	318	64	16205	ENSG00000168496,ENSG00000203760,ENSG00000094804,ENSG00000072501,ENSG00000164109,ENSG00000104147,ENSG00000112029,ENSG00000169679,ENSG00000134057,ENSG00000146670,ENSG00000122952,ENSG00000136982,ENSG00000184661,ENSG00000153044,ENSG00000121152,ENSG00000167513,ENSG00000134690,ENSG00000166851,ENSG00000146918,ENSG00000080986,ENSG00000090889,ENSG00000161800,ENSG00000164611,ENSG00000175643,ENSG00000177602…
GO:BP	mitotic nuclear division	GO:0140014	1.52e-36	35.8186	299	317	57	16205	ENSG00000094804,ENSG00000149554,ENSG00000072501,ENSG00000164109,ENSG00000112029,ENSG00000169679,ENSG00000134057,ENSG00000146670,ENSG00000087586,ENSG00000122952,ENSG00000136982,ENSG00000184661,ENSG00000121152,ENSG00000167513,ENSG00000134690,ENSG00000166851,ENSG00000108106,ENSG00000146918,ENSG00000080986,ENSG00000088325,ENSG00000090889,ENSG00000161800,ENSG00000164611,ENSG00000177602,ENSG00000152253…
GO:BP	nuclear chromosome segregation	GO:0098813	1.07e-35	34.9699	281	318	55	16205	ENSG00000168496,ENSG00000094804,ENSG00000072501,ENSG00000164109,ENSG00000112029,ENSG00000169679,ENSG00000134057,ENSG00000146670,ENSG00000122952,ENSG00000136982,ENSG00000121152,ENSG00000167513,ENSG00000134690,ENSG00000166851,ENSG00000146918,ENSG00000080986,ENSG00000090889,ENSG00000161800,ENSG00000164611,ENSG00000175643,ENSG00000177602,ENSG00000152253,ENSG00000175063,ENSG00000178999,ENSG00000142945…
GO:BP	sister chromatid segregation	GO:0000819	1.93e-34	33.7142	219	317	49	16205	ENSG00000168496,ENSG00000094804,ENSG00000072501,ENSG00000164109,ENSG00000112029,ENSG00000169679,ENSG00000134057,ENSG00000146670,ENSG00000122952,ENSG00000136982,ENSG00000121152,ENSG00000167513,ENSG00000134690,ENSG00000166851,ENSG00000146918,ENSG00000080986,ENSG00000090889,ENSG00000161800,ENSG00000164611,ENSG00000175643,ENSG00000177602,ENSG00000152253,ENSG00000175063,ENSG00000178999,ENSG00000142945…
GO:BP	mitotic sister chromatid segregation	GO:0000070	2.55e-32	31.5939	192	317	45	16205	ENSG00000094804,ENSG00000072501,ENSG00000164109,ENSG00000112029,ENSG00000169679,ENSG00000134057,ENSG00000146670,ENSG00000122952,ENSG00000136982,ENSG00000121152,ENSG00000167513,ENSG00000134690,ENSG00000166851,ENSG00000146918,ENSG00000080986,ENSG00000090889,ENSG00000161800,ENSG00000164611,ENSG00000177602,ENSG00000152253,ENSG00000175063,ENSG00000178999,ENSG00000142945,ENSG00000071539,ENSG00000136824…
GO:BP	DNA replication	GO:0006260	6.98e-31	30.1561	234	295	46	16205	ENSG00000073111,ENSG00000166803,ENSG00000168496,ENSG00000131153,ENSG00000104738,ENSG00000094804,ENSG00000149554,ENSG00000198056,ENSG00000132646,ENSG00000147536,ENSG00000051180,ENSG00000112029,ENSG00000101003,ENSG00000137309,ENSG00000136982,ENSG00000181938,ENSG00000076003,ENSG00000167513,ENSG00000112312,ENSG00000140534,ENSG00000093009,ENSG00000189057,ENSG00000128951,ENSG00000085840,ENSG00000100297…
GO:CC	chromosomal region	GO:0098687	1.45e-27	26.8374	316	280	46	16964	ENSG00000073111,ENSG00000168496,ENSG00000188486,ENSG00000203760,ENSG00000104738,ENSG00000149554,ENSG00000072501,ENSG00000164109,ENSG00000132646,ENSG00000051180,ENSG00000104147,ENSG00000169679,ENSG00000134057,ENSG00000146670,ENSG00000122952,ENSG00000136982,ENSG00000153044,ENSG00000076003,ENSG00000167513,ENSG00000134690,ENSG00000166851,ENSG00000080986,ENSG00000085840,ENSG00000100297,ENSG00000115163…
GO:CC	condensed chromosome	GO:0000793	5.31e-27	26.2752	208	327	41	16964	ENSG00000203760,ENSG00000149554,ENSG00000072501,ENSG00000164109,ENSG00000051180,ENSG00000169679,ENSG00000134057,ENSG00000122952,ENSG00000164104,ENSG00000153044,ENSG00000167513,ENSG00000166851,ENSG00000080986,ENSG00000115163,ENSG00000152253,ENSG00000178999,ENSG00000142945,ENSG00000154839,ENSG00000136824,ENSG00000148773,ENSG00000117650,ENSG00000129810,ENSG00000143228,ENSG00000165480,ENSG00000040275…
GO:BP	DNA-templated DNA replication	GO:0006261	6.68e-27	26.1755	149	295	36	16205	ENSG00000073111,ENSG00000168496,ENSG00000131153,ENSG00000104738,ENSG00000198056,ENSG00000132646,ENSG00000147536,ENSG00000051180,ENSG00000112029,ENSG00000101003,ENSG00000137309,ENSG00000136982,ENSG00000181938,ENSG00000076003,ENSG00000167513,ENSG00000112312,ENSG00000140534,ENSG00000093009,ENSG00000085840,ENSG00000100297,ENSG00000159147,ENSG00000163918,ENSG00000167325,ENSG00000065328,ENSG00000133119…
GO:CC	spindle	GO:0005819	2.06e-24	23.6865	328	317	46	16964	ENSG00000196230,ENSG00000094804,ENSG00000072501,ENSG00000164109,ENSG00000112029,ENSG00000134057,ENSG00000087586,ENSG00000188229,ENSG00000169607,ENSG00000164087,ENSG00000134690,ENSG00000166851,ENSG00000088325,ENSG00000090889,ENSG00000161800,ENSG00000177602,ENSG00000178999,ENSG00000142945,ENSG00000138160,ENSG00000154839,ENSG00000117399,ENSG00000013810,ENSG00000170312,ENSG00000129810,ENSG00000165480…
GO:BP	negative regulation of cell cycle process	GO:0010948	3.71e-24	23.4302	262	313	43	16205	ENSG00000188486,ENSG00000094804,ENSG00000149554,ENSG00000164109,ENSG00000051180,ENSG00000112029,ENSG00000169679,ENSG00000092470,ENSG00000134057,ENSG00000122952,ENSG00000167513,ENSG00000092853,ENSG00000134690,ENSG00000166851,ENSG00000143476,ENSG00000140534,ENSG00000093009,ENSG00000080986,ENSG00000085840,ENSG00000159147,ENSG00000164611,ENSG00000177602,ENSG00000152253,ENSG00000162063,ENSG00000178999…
GO:BP	cell cycle checkpoint signaling	GO:0000075	1.17e-23	22.9304	172	312	36	16205	ENSG00000188486,ENSG00000094804,ENSG00000149554,ENSG00000164109,ENSG00000051180,ENSG00000169679,ENSG00000092470,ENSG00000134057,ENSG00000122952,ENSG00000167513,ENSG00000092853,ENSG00000134690,ENSG00000166851,ENSG00000143476,ENSG00000140534,ENSG00000093009,ENSG00000080986,ENSG00000085840,ENSG00000159147,ENSG00000177602,ENSG00000152253,ENSG00000178999,ENSG00000071539,ENSG00000117399,ENSG00000170312…
GO:CC	chromosome, centromeric region	GO:0000775	1.94e-23	22.7113	183	327	36	16964	ENSG00000203760,ENSG00000072501,ENSG00000164109,ENSG00000104147,ENSG00000169679,ENSG00000134057,ENSG00000146670,ENSG00000122952,ENSG00000136982,ENSG00000153044,ENSG00000167513,ENSG00000134690,ENSG00000166851,ENSG00000080986,ENSG00000115163,ENSG00000152253,ENSG00000178999,ENSG00000142945,ENSG00000154839,ENSG00000117650,ENSG00000129810,ENSG00000143228,ENSG00000165480,ENSG00000040275,ENSG00000094916…
GO:CC	kinetochore	GO:0000776	9.43e-23	22.0254	129	327	31	16964	ENSG00000203760,ENSG00000072501,ENSG00000164109,ENSG00000169679,ENSG00000134057,ENSG00000122952,ENSG00000153044,ENSG00000167513,ENSG00000166851,ENSG00000080986,ENSG00000115163,ENSG00000152253,ENSG00000178999,ENSG00000142945,ENSG00000154839,ENSG00000117650,ENSG00000129810,ENSG00000143228,ENSG00000165480,ENSG00000040275,ENSG00000117724,ENSG00000156970,ENSG00000112742,ENSG00000128944,ENSG00000149503…
GO:BP	regulation of mitotic cell cycle phase transition	GO:1901990	1.29e-22	21.8902	285	313	43	16205	ENSG00000094804,ENSG00000149554,ENSG00000164109,ENSG00000112029,ENSG00000169679,ENSG00000123473,ENSG00000134057,ENSG00000146670,ENSG00000087586,ENSG00000122952,ENSG00000167513,ENSG00000092853,ENSG00000134690,ENSG00000166851,ENSG00000143476,ENSG00000140534,ENSG00000080986,ENSG00000085840,ENSG00000159147,ENSG00000167325,ENSG00000177602,ENSG00000152253,ENSG00000175063,ENSG00000164045,ENSG00000178999…
GO:CC	condensed chromosome, centromeric region	GO:0000779	2.58e-22	21.5881	133	327	31	16964	ENSG00000203760,ENSG00000072501,ENSG00000164109,ENSG00000169679,ENSG00000134057,ENSG00000122952,ENSG00000153044,ENSG00000167513,ENSG00000166851,ENSG00000080986,ENSG00000115163,ENSG00000152253,ENSG00000178999,ENSG00000142945,ENSG00000154839,ENSG00000117650,ENSG00000129810,ENSG00000143228,ENSG00000165480,ENSG00000040275,ENSG00000117724,ENSG00000156970,ENSG00000112742,ENSG00000128944,ENSG00000149503…
GO:BP	regulation of chromosome segregation	GO:0051983	3.28e-22	21.4837	115	255	28	16205	ENSG00000094804,ENSG00000164109,ENSG00000112029,ENSG00000169679,ENSG00000134057,ENSG00000122952,ENSG00000184661,ENSG00000167513,ENSG00000134690,ENSG00000166851,ENSG00000080986,ENSG00000164611,ENSG00000175643,ENSG00000177602,ENSG00000152253,ENSG00000175063,ENSG00000178999,ENSG00000142945,ENSG00000071539,ENSG00000117399,ENSG00000148773,ENSG00000013810,ENSG00000143228,ENSG00000117724,ENSG00000156970…
GO:BP	negative regulation of cell cycle phase transition	GO:1901988	1.06e-21	20.973	222	313	38	16205	ENSG00000188486,ENSG00000094804,ENSG00000149554,ENSG00000164109,ENSG00000051180,ENSG00000112029,ENSG00000169679,ENSG00000092470,ENSG00000134057,ENSG00000122952,ENSG00000167513,ENSG00000092853,ENSG00000134690,ENSG00000166851,ENSG00000143476,ENSG00000140534,ENSG00000093009,ENSG00000080986,ENSG00000085840,ENSG00000159147,ENSG00000177602,ENSG00000152253,ENSG00000178999,ENSG00000071539,ENSG00000117399…
GO:BP	mitotic cell cycle checkpoint signaling	GO:0007093	2.04e-21	20.6899	134	312	31	16205	ENSG00000094804,ENSG00000149554,ENSG00000164109,ENSG00000169679,ENSG00000134057,ENSG00000122952,ENSG00000167513,ENSG00000092853,ENSG00000134690,ENSG00000166851,ENSG00000143476,ENSG00000140534,ENSG00000080986,ENSG00000085840,ENSG00000159147,ENSG00000177602,ENSG00000152253,ENSG00000178999,ENSG00000071539,ENSG00000117399,ENSG00000170312,ENSG00000143228,ENSG00000117724,ENSG00000101773,ENSG00000156970…
GO:BP	negative regulation of mitotic sister chromatid separation	GO:2000816	5.13e-21	20.2898	47	248	20	16205	ENSG00000164109,ENSG00000112029,ENSG00000169679,ENSG00000134057,ENSG00000122952,ENSG00000167513,ENSG00000134690,ENSG00000166851,ENSG00000080986,ENSG00000164611,ENSG00000177602,ENSG00000152253,ENSG00000178999,ENSG00000071539,ENSG00000117399,ENSG00000143228,ENSG00000117724,ENSG00000156970,ENSG00000112742,ENSG00000149503
GO:BP	negative regulation of sister chromatid segregation	GO:0033046	5.13e-21	20.2898	47	248	20	16205	ENSG00000164109,ENSG00000112029,ENSG00000169679,ENSG00000134057,ENSG00000122952,ENSG00000167513,ENSG00000134690,ENSG00000166851,ENSG00000080986,ENSG00000164611,ENSG00000177602,ENSG00000152253,ENSG00000178999,ENSG00000071539,ENSG00000117399,ENSG00000143228,ENSG00000117724,ENSG00000156970,ENSG00000112742,ENSG00000149503
GO:BP	negative regulation of mitotic sister chromatid segregation	GO:0033048	5.13e-21	20.2898	47	248	20	16205	ENSG00000164109,ENSG00000112029,ENSG00000169679,ENSG00000134057,ENSG00000122952,ENSG00000167513,ENSG00000134690,ENSG00000166851,ENSG00000080986,ENSG00000164611,ENSG00000177602,ENSG00000152253,ENSG00000178999,ENSG00000071539,ENSG00000117399,ENSG00000143228,ENSG00000117724,ENSG00000156970,ENSG00000112742,ENSG00000149503
GO:BP	negative regulation of cell cycle	GO:0045786	1.12e-20	19.949	335	313	44	16205	ENSG00000188486,ENSG00000094804,ENSG00000149554,ENSG00000164109,ENSG00000051180,ENSG00000112029,ENSG00000169679,ENSG00000092470,ENSG00000134057,ENSG00000122952,ENSG00000167513,ENSG00000092853,ENSG00000134690,ENSG00000166851,ENSG00000112312,ENSG00000143476,ENSG00000140534,ENSG00000093009,ENSG00000080986,ENSG00000085840,ENSG00000159147,ENSG00000164611,ENSG00000177602,ENSG00000152253,ENSG00000162063…
GO:BP	negative regulation of chromosome separation	GO:1905819	1.45e-20	19.8397	49	248	20	16205	ENSG00000164109,ENSG00000112029,ENSG00000169679,ENSG00000134057,ENSG00000122952,ENSG00000167513,ENSG00000134690,ENSG00000166851,ENSG00000080986,ENSG00000164611,ENSG00000177602,ENSG00000152253,ENSG00000178999,ENSG00000071539,ENSG00000117399,ENSG00000143228,ENSG00000117724,ENSG00000156970,ENSG00000112742,ENSG00000149503
GO:BP	negative regulation of chromosome segregation	GO:0051985	1.45e-20	19.8397	49	248	20	16205	ENSG00000164109,ENSG00000112029,ENSG00000169679,ENSG00000134057,ENSG00000122952,ENSG00000167513,ENSG00000134690,ENSG00000166851,ENSG00000080986,ENSG00000164611,ENSG00000177602,ENSG00000152253,ENSG00000178999,ENSG00000071539,ENSG00000117399,ENSG00000143228,ENSG00000117724,ENSG00000156970,ENSG00000112742,ENSG00000149503
GO:BP	regulation of mitotic nuclear division	GO:0007088	2.05e-20	19.6891	107	255	26	16205	ENSG00000149554,ENSG00000164109,ENSG00000112029,ENSG00000169679,ENSG00000134057,ENSG00000087586,ENSG00000122952,ENSG00000184661,ENSG00000167513,ENSG00000134690,ENSG00000166851,ENSG00000080986,ENSG00000177602,ENSG00000152253,ENSG00000178999,ENSG00000071539,ENSG00000117399,ENSG00000148773,ENSG00000117650,ENSG00000143228,ENSG00000127564,ENSG00000117724,ENSG00000156970,ENSG00000112742,ENSG00000149503…
GO:BP	regulation of nuclear division	GO:0051783	2.49e-20	19.603	120	255	27	16205	ENSG00000149554,ENSG00000164109,ENSG00000112029,ENSG00000169679,ENSG00000134057,ENSG00000087586,ENSG00000122952,ENSG00000184661,ENSG00000111247,ENSG00000167513,ENSG00000134690,ENSG00000166851,ENSG00000080986,ENSG00000177602,ENSG00000152253,ENSG00000178999,ENSG00000071539,ENSG00000117399,ENSG00000148773,ENSG00000117650,ENSG00000143228,ENSG00000127564,ENSG00000117724,ENSG00000156970,ENSG00000112742…
GO:BP	regulation of sister chromatid segregation	GO:0033045	5.48e-20	19.2612	99	255	25	16205	ENSG00000094804,ENSG00000164109,ENSG00000112029,ENSG00000169679,ENSG00000134057,ENSG00000122952,ENSG00000167513,ENSG00000134690,ENSG00000166851,ENSG00000080986,ENSG00000164611,ENSG00000175643,ENSG00000177602,ENSG00000152253,ENSG00000175063,ENSG00000178999,ENSG00000071539,ENSG00000117399,ENSG00000013810,ENSG00000143228,ENSG00000117724,ENSG00000156970,ENSG00000112742,ENSG00000149503,ENSG00000135476
GO:BP	negative regulation of mitotic nuclear division	GO:0045839	6.19e-20	19.2084	52	248	20	16205	ENSG00000149554,ENSG00000164109,ENSG00000112029,ENSG00000169679,ENSG00000134057,ENSG00000122952,ENSG00000167513,ENSG00000134690,ENSG00000166851,ENSG00000080986,ENSG00000177602,ENSG00000152253,ENSG00000178999,ENSG00000071539,ENSG00000117399,ENSG00000143228,ENSG00000117724,ENSG00000156970,ENSG00000112742,ENSG00000149503
GO:BP	regulation of mitotic sister chromatid segregation	GO:0033047	6.19e-20	19.2084	52	248	20	16205	ENSG00000164109,ENSG00000112029,ENSG00000169679,ENSG00000134057,ENSG00000122952,ENSG00000167513,ENSG00000134690,ENSG00000166851,ENSG00000080986,ENSG00000164611,ENSG00000177602,ENSG00000152253,ENSG00000178999,ENSG00000071539,ENSG00000117399,ENSG00000143228,ENSG00000117724,ENSG00000156970,ENSG00000112742,ENSG00000149503
GO:BP	negative regulation of mitotic metaphase/anaphase transition	GO:0045841	9.17e-20	19.0374	45	248	19	16205	ENSG00000164109,ENSG00000112029,ENSG00000169679,ENSG00000134057,ENSG00000122952,ENSG00000167513,ENSG00000134690,ENSG00000166851,ENSG00000080986,ENSG00000177602,ENSG00000152253,ENSG00000178999,ENSG00000071539,ENSG00000117399,ENSG00000143228,ENSG00000117724,ENSG00000156970,ENSG00000112742,ENSG00000149503
GO:BP	regulation of mitotic sister chromatid separation	GO:0010965	1.39e-19	18.8584	91	255	24	16205	ENSG00000094804,ENSG00000164109,ENSG00000112029,ENSG00000169679,ENSG00000134057,ENSG00000122952,ENSG00000167513,ENSG00000134690,ENSG00000166851,ENSG00000080986,ENSG00000164611,ENSG00000177602,ENSG00000152253,ENSG00000175063,ENSG00000178999,ENSG00000071539,ENSG00000117399,ENSG00000013810,ENSG00000143228,ENSG00000117724,ENSG00000156970,ENSG00000112742,ENSG00000149503,ENSG00000135476
GO:BP	negative regulation of mitotic cell cycle phase transition	GO:1901991	1.57e-19	18.8028	160	248	29	16205	ENSG00000094804,ENSG00000149554,ENSG00000164109,ENSG00000112029,ENSG00000169679,ENSG00000134057,ENSG00000122952,ENSG00000167513,ENSG00000092853,ENSG00000134690,ENSG00000166851,ENSG00000143476,ENSG00000140534,ENSG00000080986,ENSG00000085840,ENSG00000159147,ENSG00000177602,ENSG00000152253,ENSG00000178999,ENSG00000071539,ENSG00000117399,ENSG00000170312,ENSG00000143228,ENSG00000117724,ENSG00000101773…
GO:BP	mitotic sister chromatid separation	GO:0051306	2.46e-19	18.6095	93	255	24	16205	ENSG00000094804,ENSG00000164109,ENSG00000112029,ENSG00000169679,ENSG00000134057,ENSG00000122952,ENSG00000167513,ENSG00000134690,ENSG00000166851,ENSG00000080986,ENSG00000164611,ENSG00000177602,ENSG00000152253,ENSG00000175063,ENSG00000178999,ENSG00000071539,ENSG00000117399,ENSG00000013810,ENSG00000143228,ENSG00000117724,ENSG00000156970,ENSG00000112742,ENSG00000149503,ENSG00000135476
GO:BP	negative regulation of metaphase/anaphase transition of cell cycle	GO:1902100	2.55e-19	18.5928	47	248	19	16205	ENSG00000164109,ENSG00000112029,ENSG00000169679,ENSG00000134057,ENSG00000122952,ENSG00000167513,ENSG00000134690,ENSG00000166851,ENSG00000080986,ENSG00000177602,ENSG00000152253,ENSG00000178999,ENSG00000071539,ENSG00000117399,ENSG00000143228,ENSG00000117724,ENSG00000156970,ENSG00000112742,ENSG00000149503
GO:BP	negative regulation of nuclear division	GO:0051784	5.56e-19	18.2552	57	248	20	16205	ENSG00000149554,ENSG00000164109,ENSG00000112029,ENSG00000169679,ENSG00000134057,ENSG00000122952,ENSG00000167513,ENSG00000134690,ENSG00000166851,ENSG00000080986,ENSG00000177602,ENSG00000152253,ENSG00000178999,ENSG00000071539,ENSG00000117399,ENSG00000143228,ENSG00000117724,ENSG00000156970,ENSG00000112742,ENSG00000149503
GO:BP	regulation of chromosome separation	GO:1905818	7.4e-19	18.1307	97	255	24	16205	ENSG00000094804,ENSG00000164109,ENSG00000112029,ENSG00000169679,ENSG00000134057,ENSG00000122952,ENSG00000167513,ENSG00000134690,ENSG00000166851,ENSG00000080986,ENSG00000164611,ENSG00000177602,ENSG00000152253,ENSG00000175063,ENSG00000178999,ENSG00000071539,ENSG00000117399,ENSG00000013810,ENSG00000143228,ENSG00000117724,ENSG00000156970,ENSG00000112742,ENSG00000149503,ENSG00000135476
GO:BP	metaphase/anaphase transition of mitotic cell cycle	GO:0007091	1.92e-18	17.7169	89	255	23	16205	ENSG00000094804,ENSG00000164109,ENSG00000112029,ENSG00000169679,ENSG00000134057,ENSG00000122952,ENSG00000167513,ENSG00000134690,ENSG00000166851,ENSG00000080986,ENSG00000177602,ENSG00000152253,ENSG00000175063,ENSG00000178999,ENSG00000071539,ENSG00000117399,ENSG00000013810,ENSG00000143228,ENSG00000117724,ENSG00000156970,ENSG00000112742,ENSG00000149503,ENSG00000135476
GO:BP	microtubule cytoskeleton organization involved in mitosis	GO:1902850	2.42e-18	17.616	148	296	29	16205	ENSG00000072501,ENSG00000164109,ENSG00000123473,ENSG00000186193,ENSG00000134057,ENSG00000087586,ENSG00000117632,ENSG00000153044,ENSG00000134690,ENSG00000166851,ENSG00000080986,ENSG00000088325,ENSG00000090889,ENSG00000161800,ENSG00000115163,ENSG00000152253,ENSG00000178999,ENSG00000138160,ENSG00000013810,ENSG00000143228,ENSG00000040275,ENSG00000112742,ENSG00000137807,ENSG00000149503,ENSG00000135476…
GO:BP	mitotic spindle checkpoint signaling	GO:0071174	2.72e-18	17.5646	44	248	18	16205	ENSG00000164109,ENSG00000169679,ENSG00000134057,ENSG00000122952,ENSG00000167513,ENSG00000134690,ENSG00000166851,ENSG00000080986,ENSG00000177602,ENSG00000152253,ENSG00000178999,ENSG00000071539,ENSG00000117399,ENSG00000143228,ENSG00000117724,ENSG00000156970,ENSG00000112742,ENSG00000149503
GO:BP	mitotic spindle assembly checkpoint signaling	GO:0007094	2.72e-18	17.5646	44	248	18	16205	ENSG00000164109,ENSG00000169679,ENSG00000134057,ENSG00000122952,ENSG00000167513,ENSG00000134690,ENSG00000166851,ENSG00000080986,ENSG00000177602,ENSG00000152253,ENSG00000178999,ENSG00000071539,ENSG00000117399,ENSG00000143228,ENSG00000117724,ENSG00000156970,ENSG00000112742,ENSG00000149503
GO:BP	spindle assembly checkpoint signaling	GO:0071173	2.72e-18	17.5646	44	248	18	16205	ENSG00000164109,ENSG00000169679,ENSG00000134057,ENSG00000122952,ENSG00000167513,ENSG00000134690,ENSG00000166851,ENSG00000080986,ENSG00000177602,ENSG00000152253,ENSG00000178999,ENSG00000071539,ENSG00000117399,ENSG00000143228,ENSG00000117724,ENSG00000156970,ENSG00000112742,ENSG00000149503
GO:BP	regulation of chromosome organization	GO:0033044	3.06e-18	17.5141	240	255	33	16205	ENSG00000168496,ENSG00000094804,ENSG00000164109,ENSG00000112029,ENSG00000169679,ENSG00000134057,ENSG00000146670,ENSG00000122952,ENSG00000121152,ENSG00000167513,ENSG00000134690,ENSG00000166851,ENSG00000080986,ENSG00000136997,ENSG00000164611,ENSG00000175643,ENSG00000177602,ENSG00000152253,ENSG00000175063,ENSG00000178999,ENSG00000071539,ENSG00000136824,ENSG00000117399,ENSG00000013810,ENSG00000117650…
GO:BP	metaphase/anaphase transition of cell cycle	GO:0044784	3.36e-18	17.4742	91	255	23	16205	ENSG00000094804,ENSG00000164109,ENSG00000112029,ENSG00000169679,ENSG00000134057,ENSG00000122952,ENSG00000167513,ENSG00000134690,ENSG00000166851,ENSG00000080986,ENSG00000177602,ENSG00000152253,ENSG00000175063,ENSG00000178999,ENSG00000071539,ENSG00000117399,ENSG00000013810,ENSG00000143228,ENSG00000117724,ENSG00000156970,ENSG00000112742,ENSG00000149503,ENSG00000135476
GO:BP	spindle checkpoint signaling	GO:0031577	4.48e-18	17.3487	45	248	18	16205	ENSG00000164109,ENSG00000169679,ENSG00000134057,ENSG00000122952,ENSG00000167513,ENSG00000134690,ENSG00000166851,ENSG00000080986,ENSG00000177602,ENSG00000152253,ENSG00000178999,ENSG00000071539,ENSG00000117399,ENSG00000143228,ENSG00000117724,ENSG00000156970,ENSG00000112742,ENSG00000149503
GO:BP	regulation of DNA-templated DNA replication	GO:0090329	5.07e-18	17.2948	52	134	16	16205	ENSG00000073111,ENSG00000131153,ENSG00000104738,ENSG00000132646,ENSG00000147536,ENSG00000112029,ENSG00000101003,ENSG00000136982,ENSG00000181938,ENSG00000076003,ENSG00000167513,ENSG00000112312,ENSG00000140534,ENSG00000100297,ENSG00000159147,ENSG00000163918
GO:BP	chromosome separation	GO:0051304	6.05e-18	17.2182	118	255	25	16205	ENSG00000094804,ENSG00000164109,ENSG00000112029,ENSG00000169679,ENSG00000134057,ENSG00000122952,ENSG00000167513,ENSG00000134690,ENSG00000166851,ENSG00000080986,ENSG00000164611,ENSG00000177602,ENSG00000152253,ENSG00000175063,ENSG00000178999,ENSG00000071539,ENSG00000117399,ENSG00000013810,ENSG00000131747,ENSG00000143228,ENSG00000117724,ENSG00000156970,ENSG00000112742,ENSG00000149503,ENSG00000135476
GO:BP	negative regulation of mitotic cell cycle	GO:0045930	7.89e-18	17.1031	202	313	33	16205	ENSG00000094804,ENSG00000149554,ENSG00000164109,ENSG00000112029,ENSG00000169679,ENSG00000134057,ENSG00000122952,ENSG00000167513,ENSG00000092853,ENSG00000134690,ENSG00000166851,ENSG00000143476,ENSG00000140534,ENSG00000080986,ENSG00000085840,ENSG00000159147,ENSG00000177602,ENSG00000152253,ENSG00000178999,ENSG00000071539,ENSG00000117399,ENSG00000170312,ENSG00000143228,ENSG00000117724,ENSG00000101773…
GO:BP	regulation of mitotic metaphase/anaphase transition	GO:0030071	2.61e-17	16.5826	87	255	22	16205	ENSG00000094804,ENSG00000164109,ENSG00000112029,ENSG00000169679,ENSG00000134057,ENSG00000122952,ENSG00000167513,ENSG00000134690,ENSG00000166851,ENSG00000080986,ENSG00000177602,ENSG00000152253,ENSG00000175063,ENSG00000178999,ENSG00000071539,ENSG00000117399,ENSG00000143228,ENSG00000117724,ENSG00000156970,ENSG00000112742,ENSG00000149503,ENSG00000135476
GO:BP	positive regulation of cell cycle process	GO:0090068	3.93e-17	16.4057	204	302	32	16205	ENSG00000168496,ENSG00000094804,ENSG00000164109,ENSG00000112029,ENSG00000123473,ENSG00000134057,ENSG00000146670,ENSG00000087586,ENSG00000111247,ENSG00000167513,ENSG00000134690,ENSG00000143476,ENSG00000080986,ENSG00000161800,ENSG00000167325,ENSG00000175063,ENSG00000164045,ENSG00000178999,ENSG00000170312,ENSG00000171848,ENSG00000137807,ENSG00000122966,ENSG00000149503,ENSG00000135476,ENSG00000114346…
GO:BP	regulation of metaphase/anaphase transition of cell cycle	GO:1902099	4.5e-17	16.3464	89	255	22	16205	ENSG00000094804,ENSG00000164109,ENSG00000112029,ENSG00000169679,ENSG00000134057,ENSG00000122952,ENSG00000167513,ENSG00000134690,ENSG00000166851,ENSG00000080986,ENSG00000177602,ENSG00000152253,ENSG00000175063,ENSG00000178999,ENSG00000071539,ENSG00000117399,ENSG00000143228,ENSG00000117724,ENSG00000156970,ENSG00000112742,ENSG00000149503,ENSG00000135476
GO:BP	negative regulation of chromosome organization	GO:2001251	7.65e-17	16.1166	91	255	22	16205	ENSG00000164109,ENSG00000112029,ENSG00000169679,ENSG00000134057,ENSG00000122952,ENSG00000167513,ENSG00000134690,ENSG00000166851,ENSG00000080986,ENSG00000164611,ENSG00000177602,ENSG00000152253,ENSG00000178999,ENSG00000071539,ENSG00000117399,ENSG00000131747,ENSG00000143228,ENSG00000117724,ENSG00000156970,ENSG00000112742,ENSG00000149503,ENSG00000135476
KEGG	Cell cycle	KEGG:04110	2.79e-16	15.5543	126	255	30	8064	ENSG00000073111,ENSG00000104738,ENSG00000094804,ENSG00000149554,ENSG00000072501,ENSG00000164109,ENSG00000132646,ENSG00000169679,ENSG00000134057,ENSG00000076003,ENSG00000007968,ENSG00000157456,ENSG00000166851,ENSG00000093009,ENSG00000085840,ENSG00000100297,ENSG00000136997,ENSG00000145386,ENSG00000164611,ENSG00000164045,ENSG00000105173,ENSG00000117399,ENSG00000170312,ENSG00000123080,ENSG00000127564…
GO:BP	cell cycle G2/M phase transition	GO:0044839	9.03e-16	15.0443	135	302	26	16205	ENSG00000094804,ENSG00000149554,ENSG00000112029,ENSG00000111206,ENSG00000134057,ENSG00000087586,ENSG00000092853,ENSG00000166851,ENSG00000143476,ENSG00000140534,ENSG00000085840,ENSG00000145386,ENSG00000159147,ENSG00000167325,ENSG00000164045,ENSG00000178999,ENSG00000165304,ENSG00000170312,ENSG00000127564,ENSG00000117724,ENSG00000101773,ENSG00000138376,ENSG00000176208,ENSG00000012048,ENSG00000118193…
GO:BP	G2/M transition of mitotic cell cycle	GO:0000086	9.19e-16	15.0365	122	302	25	16205	ENSG00000094804,ENSG00000149554,ENSG00000112029,ENSG00000111206,ENSG00000134057,ENSG00000087586,ENSG00000092853,ENSG00000166851,ENSG00000143476,ENSG00000140534,ENSG00000085840,ENSG00000145386,ENSG00000159147,ENSG00000167325,ENSG00000164045,ENSG00000178999,ENSG00000165304,ENSG00000170312,ENSG00000127564,ENSG00000117724,ENSG00000101773,ENSG00000138376,ENSG00000012048,ENSG00000118193,ENSG00000158402
GO:BP	spindle organization	GO:0007051	1.02e-15	14.9907	172	314	29	16205	ENSG00000072501,ENSG00000123473,ENSG00000134057,ENSG00000087586,ENSG00000117632,ENSG00000153044,ENSG00000134690,ENSG00000166851,ENSG00000080986,ENSG00000088325,ENSG00000090889,ENSG00000161800,ENSG00000152253,ENSG00000178999,ENSG00000138160,ENSG00000013810,ENSG00000117650,ENSG00000143228,ENSG00000127423,ENSG00000112742,ENSG00000137807,ENSG00000128944,ENSG00000149503,ENSG00000075702,ENSG00000198901…
GO:BP	positive regulation of cell cycle	GO:0045787	1.13e-15	14.9472	262	302	34	16205	ENSG00000168496,ENSG00000094804,ENSG00000149554,ENSG00000164109,ENSG00000112029,ENSG00000123473,ENSG00000134057,ENSG00000146670,ENSG00000087586,ENSG00000111247,ENSG00000167513,ENSG00000134690,ENSG00000143476,ENSG00000080986,ENSG00000161800,ENSG00000167325,ENSG00000175063,ENSG00000164045,ENSG00000178999,ENSG00000170312,ENSG00000171848,ENSG00000137807,ENSG00000122966,ENSG00000149503,ENSG00000135476…
GO:BP	regulation of DNA replication	GO:0006275	1.16e-15	14.9337	119	189	21	16205	ENSG00000073111,ENSG00000131153,ENSG00000104738,ENSG00000094804,ENSG00000132646,ENSG00000147536,ENSG00000112029,ENSG00000101003,ENSG00000136982,ENSG00000181938,ENSG00000076003,ENSG00000167513,ENSG00000112312,ENSG00000140534,ENSG00000100297,ENSG00000145386,ENSG00000159147,ENSG00000163918,ENSG00000102221,ENSG00000133119,ENSG00000171320
GO:CC	CMG complex	GO:0071162	1.36e-15	14.8678	11	126	9	16964	ENSG00000073111,ENSG00000131153,ENSG00000104738,ENSG00000147536,ENSG00000101003,ENSG00000181938,ENSG00000076003,ENSG00000093009,ENSG00000100297
GO:CC	DNA replication preinitiation complex	GO:0031261	5.39e-15	14.2684	12	126	9	16964	ENSG00000073111,ENSG00000131153,ENSG00000104738,ENSG00000147536,ENSG00000101003,ENSG00000181938,ENSG00000076003,ENSG00000093009,ENSG00000100297
GO:BP	regulation of cell cycle G2/M phase transition	GO:1902749	6.45e-15	14.1903	94	302	22	16205	ENSG00000094804,ENSG00000149554,ENSG00000112029,ENSG00000134057,ENSG00000087586,ENSG00000092853,ENSG00000166851,ENSG00000143476,ENSG00000140534,ENSG00000085840,ENSG00000159147,ENSG00000167325,ENSG00000164045,ENSG00000178999,ENSG00000170312,ENSG00000117724,ENSG00000101773,ENSG00000138376,ENSG00000176208,ENSG00000012048,ENSG00000118193,ENSG00000158402
GO:BP	regulation of G2/M transition of mitotic cell cycle	GO:0010389	6.81e-15	14.1667	83	302	21	16205	ENSG00000094804,ENSG00000149554,ENSG00000112029,ENSG00000134057,ENSG00000087586,ENSG00000092853,ENSG00000166851,ENSG00000143476,ENSG00000140534,ENSG00000085840,ENSG00000159147,ENSG00000167325,ENSG00000164045,ENSG00000178999,ENSG00000170312,ENSG00000117724,ENSG00000101773,ENSG00000138376,ENSG00000012048,ENSG00000118193,ENSG00000158402
GO:BP	DNA unwinding involved in DNA replication	GO:0006268	8.74e-15	14.0587	22	126	11	16205	ENSG00000073111,ENSG00000131153,ENSG00000104738,ENSG00000147536,ENSG00000051180,ENSG00000101003,ENSG00000137309,ENSG00000181938,ENSG00000076003,ENSG00000093009,ENSG00000100297
GO:BP	mitotic spindle organization	GO:0007052	1.25e-14	13.9021	124	296	24	16205	ENSG00000072501,ENSG00000123473,ENSG00000134057,ENSG00000087586,ENSG00000117632,ENSG00000153044,ENSG00000134690,ENSG00000166851,ENSG00000080986,ENSG00000088325,ENSG00000090889,ENSG00000161800,ENSG00000152253,ENSG00000178999,ENSG00000138160,ENSG00000013810,ENSG00000143228,ENSG00000112742,ENSG00000137807,ENSG00000149503,ENSG00000075702,ENSG00000198901,ENSG00000134222,ENSG00000121957
GO:BP	attachment of spindle microtubules to kinetochore	GO:0008608	1.81e-13	12.7434	43	318	16	16205	ENSG00000134057,ENSG00000167513,ENSG00000134690,ENSG00000080986,ENSG00000161800,ENSG00000152253,ENSG00000178999,ENSG00000142945,ENSG00000117650,ENSG00000129810,ENSG00000143228,ENSG00000128944,ENSG00000149503,ENSG00000114346,ENSG00000076382,ENSG00000137812
GO:BP	cell cycle DNA replication	GO:0044786	2.64e-13	12.578	37	132	12	16205	ENSG00000073111,ENSG00000168496,ENSG00000104738,ENSG00000132646,ENSG00000112029,ENSG00000101003,ENSG00000181938,ENSG00000076003,ENSG00000167513,ENSG00000112312,ENSG00000093009,ENSG00000159147
GO:CC	nuclear chromosome	GO:0000228	4.21e-13	12.3758	222	312	28	16964	ENSG00000073111,ENSG00000131153,ENSG00000104738,ENSG00000149554,ENSG00000072501,ENSG00000198056,ENSG00000132646,ENSG00000147536,ENSG00000051180,ENSG00000101003,ENSG00000181938,ENSG00000076003,ENSG00000093009,ENSG00000085840,ENSG00000100297,ENSG00000065328,ENSG00000136824,ENSG00000131747,ENSG00000287080,ENSG00000198554,ENSG00000161860,ENSG00000100206,ENSG00000091651,ENSG00000100479,ENSG00000111602…
GO:BP	DNA geometric change	GO:0032392	5.65e-13	12.2483	54	126	13	16205	ENSG00000073111,ENSG00000131153,ENSG00000104738,ENSG00000029993,ENSG00000147536,ENSG00000051180,ENSG00000101003,ENSG00000137309,ENSG00000164104,ENSG00000181938,ENSG00000076003,ENSG00000093009,ENSG00000100297
GO:BP	DNA replication initiation	GO:0006270	8.03e-13	12.0953	32	171	12	16205	ENSG00000073111,ENSG00000104738,ENSG00000198056,ENSG00000181938,ENSG00000076003,ENSG00000167513,ENSG00000112312,ENSG00000140534,ENSG00000093009,ENSG00000085840,ENSG00000100297,ENSG00000065328
GO:CC	mitotic spindle	GO:0072686	1.03e-12	11.9879	174	317	25	16964	ENSG00000196230,ENSG00000094804,ENSG00000072501,ENSG00000164109,ENSG00000087586,ENSG00000188229,ENSG00000169607,ENSG00000088325,ENSG00000161800,ENSG00000138160,ENSG00000154839,ENSG00000013810,ENSG00000170312,ENSG00000165480,ENSG00000137807,ENSG00000128944,ENSG00000135476,ENSG00000114346,ENSG00000075702,ENSG00000198901,ENSG00000076382,ENSG00000121957,ENSG00000121621,ENSG00000066279,ENSG00000186185
GO:BP	nuclear DNA replication	GO:0033260	3.77e-12	11.4235	33	132	11	16205	ENSG00000073111,ENSG00000168496,ENSG00000104738,ENSG00000132646,ENSG00000101003,ENSG00000181938,ENSG00000076003,ENSG00000167513,ENSG00000112312,ENSG00000093009,ENSG00000159147
GO:BP	DNA conformation change	GO:0071103	4.02e-12	11.396	62	126	13	16205	ENSG00000073111,ENSG00000131153,ENSG00000104738,ENSG00000029993,ENSG00000147536,ENSG00000051180,ENSG00000101003,ENSG00000137309,ENSG00000164104,ENSG00000181938,ENSG00000076003,ENSG00000093009,ENSG00000100297
GO:BP	DNA recombination	GO:0006310	5.53e-12	11.2573	276	309	31	16205	ENSG00000073111,ENSG00000168496,ENSG00000131153,ENSG00000104738,ENSG00000029993,ENSG00000149554,ENSG00000147536,ENSG00000051180,ENSG00000182481,ENSG00000164104,ENSG00000076003,ENSG00000111247,ENSG00000093009,ENSG00000100297,ENSG00000175643,ENSG00000174371,ENSG00000101017,ENSG00000071539,ENSG00000185480,ENSG00000131747,ENSG00000127423,ENSG00000101773,ENSG00000100206,ENSG00000051341,ENSG00000138376…
GO:BP	DNA duplex unwinding	GO:0032508	1.41e-10	9.85007	46	126	11	16205	ENSG00000073111,ENSG00000131153,ENSG00000104738,ENSG00000147536,ENSG00000051180,ENSG00000101003,ENSG00000137309,ENSG00000181938,ENSG00000076003,ENSG00000093009,ENSG00000100297
GO:BP	cell division	GO:0051301	1.81e-10	9.74267	265	317	29	16205	ENSG00000123416,ENSG00000196230,ENSG00000167553,ENSG00000094804,ENSG00000186193,ENSG00000087586,ENSG00000117632,ENSG00000167513,ENSG00000134690,ENSG00000166851,ENSG00000090889,ENSG00000136997,ENSG00000161800,ENSG00000115163,ENSG00000178999,ENSG00000138180,ENSG00000154839,ENSG00000137807,ENSG00000122966,ENSG00000149503,ENSG00000091651,ENSG00000135476,ENSG00000114346,ENSG00000198901,ENSG00000129173…
GO:BP	metaphase plate congression	GO:0051310	3.37e-10	9.47195	68	305	16	16205	ENSG00000134057,ENSG00000146670,ENSG00000167513,ENSG00000134690,ENSG00000080986,ENSG00000178999,ENSG00000142945,ENSG00000143228,ENSG00000040275,ENSG00000117724,ENSG00000149503,ENSG00000031691,ENSG00000134222,ENSG00000076382,ENSG00000118193,ENSG00000121621
GO:CC	outer kinetochore	GO:0000940	4.81e-10	9.31783	13	224	8	16964	ENSG00000134057,ENSG00000166851,ENSG00000080986,ENSG00000154839,ENSG00000165480,ENSG00000040275,ENSG00000117724,ENSG00000156970
GO:BP	regulation of DNA-directed DNA polymerase activity	GO:1900262	8.42e-10	9.07458	13	181	8	16205	ENSG00000131153,ENSG00000132646,ENSG00000147536,ENSG00000101003,ENSG00000136982,ENSG00000181938,ENSG00000163918,ENSG00000133119
GO:BP	positive regulation of DNA-directed DNA polymerase activity	GO:1900264	8.42e-10	9.07458	13	181	8	16205	ENSG00000131153,ENSG00000132646,ENSG00000147536,ENSG00000101003,ENSG00000136982,ENSG00000181938,ENSG00000163918,ENSG00000133119
GO:BP	double-strand break repair	GO:0006302	8.78e-10	9.05627	289	309	29	16205	ENSG00000073111,ENSG00000168496,ENSG00000188486,ENSG00000131153,ENSG00000104738,ENSG00000149554,ENSG00000147536,ENSG00000051180,ENSG00000111206,ENSG00000146670,ENSG00000164104,ENSG00000076003,ENSG00000111247,ENSG00000093009,ENSG00000100297,ENSG00000175643,ENSG00000071539,ENSG00000185480,ENSG00000127423,ENSG00000109685,ENSG00000101773,ENSG00000100206,ENSG00000051341,ENSG00000160957,ENSG00000111602…
GO:CC	spindle pole	GO:0000922	1.04e-09	8.98149	127	314	19	16964	ENSG00000094804,ENSG00000072501,ENSG00000134057,ENSG00000087586,ENSG00000164087,ENSG00000166851,ENSG00000088325,ENSG00000178999,ENSG00000138160,ENSG00000129810,ENSG00000040275,ENSG00000127423,ENSG00000117724,ENSG00000075702,ENSG00000142731,ENSG00000134222,ENSG00000076382,ENSG00000121957,ENSG00000066279
GO:BP	negative regulation of organelle organization	GO:0010639	1.16e-09	8.93633	306	295	29	16205	ENSG00000149554,ENSG00000164109,ENSG00000112029,ENSG00000169679,ENSG00000134057,ENSG00000122952,ENSG00000117632,ENSG00000167513,ENSG00000134690,ENSG00000166851,ENSG00000080986,ENSG00000088325,ENSG00000164611,ENSG00000177602,ENSG00000152253,ENSG00000162063,ENSG00000178999,ENSG00000071539,ENSG00000117399,ENSG00000131747,ENSG00000143228,ENSG00000117724,ENSG00000156970,ENSG00000112742,ENSG00000149503…
GO:BP	establishment of chromosome localization	GO:0051303	1.39e-09	8.85553	74	305	16	16205	ENSG00000134057,ENSG00000146670,ENSG00000167513,ENSG00000134690,ENSG00000080986,ENSG00000178999,ENSG00000142945,ENSG00000143228,ENSG00000040275,ENSG00000117724,ENSG00000149503,ENSG00000031691,ENSG00000134222,ENSG00000076382,ENSG00000118193,ENSG00000121621
GO:BP	double-strand break repair via homologous recombination	GO:0000724	2.47e-09	8.60656	165	309	22	16205	ENSG00000073111,ENSG00000168496,ENSG00000131153,ENSG00000104738,ENSG00000149554,ENSG00000147536,ENSG00000051180,ENSG00000076003,ENSG00000111247,ENSG00000093009,ENSG00000100297,ENSG00000175643,ENSG00000185480,ENSG00000127423,ENSG00000101773,ENSG00000100206,ENSG00000051341,ENSG00000160957,ENSG00000111602,ENSG00000196584,ENSG00000012048,ENSG00000085999
GO:BP	meiotic cell cycle	GO:0051321	2.83e-09	8.54749	202	309	24	16205	ENSG00000072501,ENSG00000051180,ENSG00000112029,ENSG00000169679,ENSG00000111247,ENSG00000164611,ENSG00000164045,ENSG00000071539,ENSG00000117399,ENSG00000131747,ENSG00000129810,ENSG00000143228,ENSG00000127564,ENSG00000156970,ENSG00000161860,ENSG00000100206,ENSG00000112742,ENSG00000149503,ENSG00000135476,ENSG00000163535,ENSG00000196584,ENSG00000154920,ENSG00000158402,ENSG00000085999
GO:BP	chromosome localization	GO:0050000	3.33e-09	8.47722	78	305	16	16205	ENSG00000134057,ENSG00000146670,ENSG00000167513,ENSG00000134690,ENSG00000080986,ENSG00000178999,ENSG00000142945,ENSG00000143228,ENSG00000040275,ENSG00000117724,ENSG00000149503,ENSG00000031691,ENSG00000134222,ENSG00000076382,ENSG00000118193,ENSG00000121621
GO:MF	catalytic activity, acting on DNA	GO:0140097	3.53e-09	8.45183	203	322	23	17194	ENSG00000073111,ENSG00000168496,ENSG00000104738,ENSG00000132646,ENSG00000051180,ENSG00000137309,ENSG00000136982,ENSG00000076003,ENSG00000186871,ENSG00000100297,ENSG00000163918,ENSG00000174371,ENSG00000133119,ENSG00000131747,ENSG00000101773,ENSG00000100206,ENSG00000051341,ENSG00000160957,ENSG00000100479,ENSG00000176208,ENSG00000109674,ENSG00000085999,ENSG00000166833
GO:BP	recombinational repair	GO:0000725	3.59e-09	8.44487	168	309	22	16205	ENSG00000073111,ENSG00000168496,ENSG00000131153,ENSG00000104738,ENSG00000149554,ENSG00000147536,ENSG00000051180,ENSG00000076003,ENSG00000111247,ENSG00000093009,ENSG00000100297,ENSG00000175643,ENSG00000185480,ENSG00000127423,ENSG00000101773,ENSG00000100206,ENSG00000051341,ENSG00000160957,ENSG00000111602,ENSG00000196584,ENSG00000012048,ENSG00000085999
GO:BP	double-strand break repair via break-induced replication	GO:0000727	3.68e-09	8.43363	12	126	7	16205	ENSG00000073111,ENSG00000131153,ENSG00000104738,ENSG00000147536,ENSG00000076003,ENSG00000093009,ENSG00000100297
GO:BP	DNA integrity checkpoint signaling	GO:0031570	4.21e-09	8.37569	119	312	19	16205	ENSG00000188486,ENSG00000094804,ENSG00000149554,ENSG00000051180,ENSG00000092470,ENSG00000167513,ENSG00000092853,ENSG00000166851,ENSG00000143476,ENSG00000140534,ENSG00000093009,ENSG00000085840,ENSG00000159147,ENSG00000170312,ENSG00000138376,ENSG00000111602,ENSG00000154920,ENSG00000012048,ENSG00000151164
GO:CC	spindle midzone	GO:0051233	7.72e-09	8.11222	34	317	11	16964	ENSG00000094804,ENSG00000087586,ENSG00000134690,ENSG00000166851,ENSG00000161800,ENSG00000178999,ENSG00000149503,ENSG00000198901,ENSG00000118193,ENSG00000121621,ENSG00000186185
GO:MF	single-stranded DNA helicase activity	GO:0017116	7.75e-09	8.11068	23	238	9	17194	ENSG00000073111,ENSG00000104738,ENSG00000051180,ENSG00000136982,ENSG00000076003,ENSG00000100297,ENSG00000163918,ENSG00000133119,ENSG00000051341
GO:BP	regulation of DNA-templated DNA replication initiation	GO:0030174	7.93e-09	8.10064	13	126	7	16205	ENSG00000073111,ENSG00000104738,ENSG00000076003,ENSG00000167513,ENSG00000112312,ENSG00000140534,ENSG00000100297
GO:MF	ATP-dependent activity, acting on DNA	GO:0008094	8.1e-09	8.09155	91	322	16	17194	ENSG00000073111,ENSG00000104738,ENSG00000051180,ENSG00000136982,ENSG00000076003,ENSG00000186871,ENSG00000100297,ENSG00000163918,ENSG00000133119,ENSG00000131747,ENSG00000100206,ENSG00000051341,ENSG00000160957,ENSG00000176208,ENSG00000085999,ENSG00000166833
GO:BP	meiotic cell cycle process	GO:1903046	1.01e-08	7.99731	159	309	21	16205	ENSG00000072501,ENSG00000051180,ENSG00000112029,ENSG00000169679,ENSG00000111247,ENSG00000164611,ENSG00000164045,ENSG00000071539,ENSG00000131747,ENSG00000129810,ENSG00000143228,ENSG00000156970,ENSG00000161860,ENSG00000100206,ENSG00000112742,ENSG00000149503,ENSG00000135476,ENSG00000163535,ENSG00000154920,ENSG00000158402,ENSG00000085999
GO:BP	regulation of attachment of spindle microtubules to kinetochore	GO:0051988	1.7e-08	7.77064	18	280	9	16205	ENSG00000134057,ENSG00000134690,ENSG00000161800,ENSG00000178999,ENSG00000117650,ENSG00000128944,ENSG00000149503,ENSG00000114346,ENSG00000076382
GO:BP	negative regulation of G2/M transition of mitotic cell cycle	GO:0010972	7.33e-08	7.13495	57	295	13	16205	ENSG00000094804,ENSG00000149554,ENSG00000092853,ENSG00000166851,ENSG00000143476,ENSG00000140534,ENSG00000085840,ENSG00000159147,ENSG00000178999,ENSG00000170312,ENSG00000101773,ENSG00000138376,ENSG00000012048
GO:MF	anaphase-promoting complex binding	GO:0010997	8.19e-08	7.08672	9	185	6	17194	ENSG00000112029,ENSG00000092853,ENSG00000166851,ENSG00000108106,ENSG00000162063,ENSG00000117399
GO:BP	mitotic metaphase plate congression	GO:0007080	8.73e-08	7.05907	56	305	13	16205	ENSG00000134057,ENSG00000146670,ENSG00000167513,ENSG00000134690,ENSG00000080986,ENSG00000178999,ENSG00000142945,ENSG00000143228,ENSG00000040275,ENSG00000149503,ENSG00000134222,ENSG00000118193,ENSG00000121621
GO:BP	mitotic G2/M transition checkpoint	GO:0044818	1.04e-07	6.98385	47	295	12	16205	ENSG00000094804,ENSG00000149554,ENSG00000092853,ENSG00000166851,ENSG00000143476,ENSG00000140534,ENSG00000085840,ENSG00000159147,ENSG00000170312,ENSG00000101773,ENSG00000138376,ENSG00000012048
GO:CC	protein-DNA complex	GO:0032993	1.12e-07	6.94996	180	138	14	16964	ENSG00000164032,ENSG00000073111,ENSG00000131153,ENSG00000104738,ENSG00000198056,ENSG00000132646,ENSG00000147536,ENSG00000101003,ENSG00000181938,ENSG00000076003,ENSG00000093009,ENSG00000100297,ENSG00000159147,ENSG00000115163
GO:BP	negative regulation of cell cycle G2/M phase transition	GO:1902750	1.17e-07	6.93078	59	295	13	16205	ENSG00000094804,ENSG00000149554,ENSG00000092853,ENSG00000166851,ENSG00000143476,ENSG00000140534,ENSG00000085840,ENSG00000159147,ENSG00000178999,ENSG00000170312,ENSG00000101773,ENSG00000138376,ENSG00000012048
GO:BP	meiotic nuclear division	GO:0140013	1.29e-07	6.88982	145	309	19	16205	ENSG00000072501,ENSG00000051180,ENSG00000112029,ENSG00000169679,ENSG00000111247,ENSG00000164611,ENSG00000071539,ENSG00000131747,ENSG00000129810,ENSG00000143228,ENSG00000156970,ENSG00000161860,ENSG00000100206,ENSG00000112742,ENSG00000149503,ENSG00000135476,ENSG00000163535,ENSG00000154920,ENSG00000085999
GO:BP	mitotic DNA replication	GO:1902969	1.66e-07	6.7791	11	115	6	16205	ENSG00000073111,ENSG00000104738,ENSG00000101003,ENSG00000181938,ENSG00000076003,ENSG00000093009
GO:BP	DNA biosynthetic process	GO:0071897	1.8e-07	6.74488	158	254	18	16205	ENSG00000166803,ENSG00000176890,ENSG00000131153,ENSG00000132646,ENSG00000147536,ENSG00000101003,ENSG00000136982,ENSG00000181938,ENSG00000143476,ENSG00000136997,ENSG00000163918,ENSG00000167325,ENSG00000178999,ENSG00000102221,ENSG00000133119,ENSG00000117650,ENSG00000125319,ENSG00000100479
GO:BP	sister chromatid cohesion	GO:0007062	2.05e-07	6.68902	53	274	12	16205	ENSG00000168496,ENSG00000072501,ENSG00000169679,ENSG00000146670,ENSG00000136982,ENSG00000166851,ENSG00000177602,ENSG00000171320,ENSG00000129810,ENSG00000156970,ENSG00000135476,ENSG00000163535
GO:BP	positive regulation of mitotic cell cycle phase transition	GO:1901992	2.06e-07	6.68653	73	302	14	16205	ENSG00000094804,ENSG00000112029,ENSG00000123473,ENSG00000134057,ENSG00000146670,ENSG00000167513,ENSG00000143476,ENSG00000167325,ENSG00000175063,ENSG00000164045,ENSG00000170312,ENSG00000171848,ENSG00000135476,ENSG00000158402
GO:BP	mitotic spindle midzone assembly	GO:0051256	2.83e-07	6.54823	11	263	7	16205	ENSG00000134690,ENSG00000090889,ENSG00000161800,ENSG00000178999,ENSG00000137807,ENSG00000149503,ENSG00000198901
GO:BP	mitotic cytokinesis	GO:0000281	2.84e-07	6.54674	81	277	14	16205	ENSG00000117632,ENSG00000134690,ENSG00000166851,ENSG00000090889,ENSG00000161800,ENSG00000115163,ENSG00000178999,ENSG00000138180,ENSG00000137807,ENSG00000122966,ENSG00000149503,ENSG00000135476,ENSG00000114346,ENSG00000011426
GO:CC	GINS complex	GO:0000811	2.85e-07	6.54563	4	85	4	16964	ENSG00000131153,ENSG00000147536,ENSG00000101003,ENSG00000181938
GO:BP	cytokinesis	GO:0000910	2.87e-07	6.54229	175	300	20	16205	ENSG00000094804,ENSG00000087586,ENSG00000117632,ENSG00000134690,ENSG00000166851,ENSG00000090889,ENSG00000161800,ENSG00000115163,ENSG00000178999,ENSG00000138180,ENSG00000137807,ENSG00000122966,ENSG00000149503,ENSG00000135476,ENSG00000114346,ENSG00000198901,ENSG00000129173,ENSG00000142731,ENSG00000011426,ENSG00000118193
GO:BP	positive regulation of cell cycle phase transition	GO:1901989	6.58e-07	6.18207	94	302	15	16205	ENSG00000094804,ENSG00000112029,ENSG00000123473,ENSG00000134057,ENSG00000146670,ENSG00000167513,ENSG00000143476,ENSG00000167325,ENSG00000175063,ENSG00000164045,ENSG00000170312,ENSG00000171848,ENSG00000135476,ENSG00000176208,ENSG00000158402
GO:BP	spindle midzone assembly	GO:0051255	6.7e-07	6.17406	12	263	7	16205	ENSG00000134690,ENSG00000090889,ENSG00000161800,ENSG00000178999,ENSG00000137807,ENSG00000149503,ENSG00000198901
GO:BP	mitotic spindle elongation	GO:0000022	6.7e-07	6.17406	12	263	7	16205	ENSG00000134690,ENSG00000090889,ENSG00000161800,ENSG00000178999,ENSG00000137807,ENSG00000149503,ENSG00000198901
GO:BP	spindle elongation	GO:0051231	6.7e-07	6.17406	12	263	7	16205	ENSG00000134690,ENSG00000090889,ENSG00000161800,ENSG00000178999,ENSG00000137807,ENSG00000149503,ENSG00000198901
GO:BP	regulation of cell cycle checkpoint	GO:1901976	6.85e-07	6.16407	43	295	11	16205	ENSG00000164109,ENSG00000051180,ENSG00000092470,ENSG00000134057,ENSG00000167513,ENSG00000134690,ENSG00000080986,ENSG00000178999,ENSG00000138376,ENSG00000149503,ENSG00000012048
GO:MF	single-stranded DNA binding	GO:0003697	7.3e-07	6.13671	109	309	15	17194	ENSG00000073111,ENSG00000104738,ENSG00000051180,ENSG00000164104,ENSG00000076003,ENSG00000111247,ENSG00000093009,ENSG00000100297,ENSG00000065328,ENSG00000101773,ENSG00000100206,ENSG00000125319,ENSG00000160957,ENSG00000109674,ENSG00000085999
GO:BP	regulation of cyclin-dependent protein serine/threonine kinase activity	GO:0000079	8.88e-07	6.05164	81	302	14	16205	ENSG00000094804,ENSG00000134057,ENSG00000100526,ENSG00000157456,ENSG00000166851,ENSG00000145386,ENSG00000162063,ENSG00000164045,ENSG00000105173,ENSG00000123080,ENSG00000127564,ENSG00000175305,ENSG00000134222,ENSG00000158402
GO:BP	meiotic chromosome segregation	GO:0045132	1.01404e-06	5.99394	70	292	13	16205	ENSG00000072501,ENSG00000169679,ENSG00000164611,ENSG00000071539,ENSG00000131747,ENSG00000129810,ENSG00000143228,ENSG00000156970,ENSG00000161860,ENSG00000112742,ENSG00000135476,ENSG00000163535,ENSG00000154920
GO:BP	DNA replication checkpoint signaling	GO:0000076	1.19472e-06	5.92273	17	312	8	16205	ENSG00000094804,ENSG00000167513,ENSG00000092853,ENSG00000140534,ENSG00000093009,ENSG00000085840,ENSG00000111602,ENSG00000151164
GO:CC	microtubule	GO:0005874	1.21354e-06	5.91594	301	317	24	16964	ENSG00000123416,ENSG00000196230,ENSG00000167553,ENSG00000087586,ENSG00000188229,ENSG00000166851,ENSG00000088325,ENSG00000090889,ENSG00000178999,ENSG00000142945,ENSG00000138160,ENSG00000154839,ENSG00000163808,ENSG00000170312,ENSG00000165480,ENSG00000137807,ENSG00000128944,ENSG00000198901,ENSG00000134222,ENSG00000076382,ENSG00000118193,ENSG00000121621,ENSG00000066279,ENSG00000186185
GO:BP	positive regulation of DNA biosynthetic process	GO:2000573	1.35678e-06	5.86749	66	198	11	16205	ENSG00000131153,ENSG00000132646,ENSG00000147536,ENSG00000101003,ENSG00000136982,ENSG00000181938,ENSG00000136997,ENSG00000163918,ENSG00000178999,ENSG00000133119,ENSG00000117650
GO:BP	regulation of cyclin-dependent protein kinase activity	GO:1904029	1.46992e-06	5.83271	84	302	14	16205	ENSG00000094804,ENSG00000134057,ENSG00000100526,ENSG00000157456,ENSG00000166851,ENSG00000145386,ENSG00000162063,ENSG00000164045,ENSG00000105173,ENSG00000123080,ENSG00000127564,ENSG00000175305,ENSG00000134222,ENSG00000158402
GO:BP	protein localization to kinetochore	GO:0034501	2.45878e-06	5.60928	18	318	8	16205	ENSG00000167513,ENSG00000080986,ENSG00000178999,ENSG00000170312,ENSG00000040275,ENSG00000112742,ENSG00000031691,ENSG00000137812
GO:BP	protein localization to condensed chromosome	GO:1903083	2.45878e-06	5.60928	18	318	8	16205	ENSG00000167513,ENSG00000080986,ENSG00000178999,ENSG00000170312,ENSG00000040275,ENSG00000112742,ENSG00000031691,ENSG00000137812
GO:MF	cyclin-dependent protein serine/threonine kinase regulator activity	GO:0016538	2.54812e-06	5.59378	45	214	9	17194	ENSG00000173207,ENSG00000134057,ENSG00000123975,ENSG00000157456,ENSG00000145386,ENSG00000162063,ENSG00000105173,ENSG00000123080,ENSG00000175305
GO:BP	regulation of cytokinesis	GO:0032465	2.55557e-06	5.59251	88	300	14	16205	ENSG00000094804,ENSG00000087586,ENSG00000134690,ENSG00000166851,ENSG00000161800,ENSG00000178999,ENSG00000137807,ENSG00000122966,ENSG00000149503,ENSG00000114346,ENSG00000198901,ENSG00000129173,ENSG00000142731,ENSG00000118193
GO:BP	protein-DNA complex subunit organization	GO:0071824	2.58043e-06	5.58831	224	138	15	16205	ENSG00000188486,ENSG00000203760,ENSG00000213551,ENSG00000051180,ENSG00000104147,ENSG00000137309,ENSG00000136938,ENSG00000164104,ENSG00000167670,ENSG00000167513,ENSG00000112312,ENSG00000093009,ENSG00000136997,ENSG00000159259,ENSG00000115163
GO:BP	regulation of cell division	GO:0051302	3.08239e-06	5.51111	133	317	17	16205	ENSG00000094804,ENSG00000087586,ENSG00000134690,ENSG00000166851,ENSG00000136997,ENSG00000161800,ENSG00000178999,ENSG00000137807,ENSG00000122966,ENSG00000149503,ENSG00000091651,ENSG00000114346,ENSG00000198901,ENSG00000129173,ENSG00000142731,ENSG00000118193,ENSG00000186185
GO:MF	DNA helicase activity	GO:0003678	3.36868e-06	5.47254	55	322	11	17194	ENSG00000073111,ENSG00000104738,ENSG00000051180,ENSG00000136982,ENSG00000076003,ENSG00000100297,ENSG00000163918,ENSG00000133119,ENSG00000051341,ENSG00000160957,ENSG00000166833
GO:MF	DNA secondary structure binding	GO:0000217	3.6309e-06	5.43999	34	303	9	17194	ENSG00000029993,ENSG00000137309,ENSG00000164104,ENSG00000111247,ENSG00000092853,ENSG00000101773,ENSG00000160957,ENSG00000196584,ENSG00000109674
GO:CC	replication fork	GO:0005657	3.68319e-06	5.43378	62	292	11	16964	ENSG00000198056,ENSG00000132646,ENSG00000276043,ENSG00000159147,ENSG00000163918,ENSG00000065328,ENSG00000133119,ENSG00000198554,ENSG00000111602,ENSG00000196584,ENSG00000154920
GO:BP	kinetochore organization	GO:0051383	4.29185e-06	5.36736	17	219	7	16205	ENSG00000203760,ENSG00000153044,ENSG00000167513,ENSG00000080986,ENSG00000115163,ENSG00000143228,ENSG00000117724
GO:BP	spindle assembly	GO:0051225	4.83425e-06	5.31567	110	296	15	16205	ENSG00000072501,ENSG00000123473,ENSG00000134690,ENSG00000166851,ENSG00000088325,ENSG00000090889,ENSG00000161800,ENSG00000178999,ENSG00000138160,ENSG00000117650,ENSG00000137807,ENSG00000149503,ENSG00000198901,ENSG00000076382,ENSG00000121957
GO:CC	cyclin-dependent protein kinase holoenzyme complex	GO:0000307	6.37477e-06	5.19554	51	214	9	16964	ENSG00000173207,ENSG00000134057,ENSG00000123975,ENSG00000157456,ENSG00000145386,ENSG00000162063,ENSG00000105173,ENSG00000170312,ENSG00000175305
GO:BP	positive regulation of DNA metabolic process	GO:0051054	7.8777e-06	5.1036	260	295	22	16205	ENSG00000188486,ENSG00000131153,ENSG00000132646,ENSG00000147536,ENSG00000051180,ENSG00000111206,ENSG00000101003,ENSG00000136982,ENSG00000181938,ENSG00000111247,ENSG00000167513,ENSG00000136997,ENSG00000163918,ENSG00000178999,ENSG00000101017,ENSG00000133119,ENSG00000117650,ENSG00000101773,ENSG00000129173,ENSG00000111602,ENSG00000176208,ENSG00000012048
GO:CC	DNA packaging complex	GO:0044815	8.48641e-06	5.07128	128	318	15	16964	ENSG00000164032,ENSG00000072501,ENSG00000122952,ENSG00000121152,ENSG00000146918,ENSG00000080986,ENSG00000115163,ENSG00000152253,ENSG00000136824,ENSG00000143228,ENSG00000287080,ENSG00000109805,ENSG00000163535,ENSG00000278588,ENSG00000137812
GO:BP	positive regulation of mitotic cell cycle	GO:0045931	9.06922e-06	5.04243	96	302	14	16205	ENSG00000094804,ENSG00000112029,ENSG00000123473,ENSG00000134057,ENSG00000146670,ENSG00000167513,ENSG00000143476,ENSG00000167325,ENSG00000175063,ENSG00000164045,ENSG00000170312,ENSG00000171848,ENSG00000135476,ENSG00000158402
GO:BP	cytoskeleton-dependent cytokinesis	GO:0061640	9.90777e-06	5.00402	105	277	14	16205	ENSG00000117632,ENSG00000134690,ENSG00000166851,ENSG00000090889,ENSG00000161800,ENSG00000115163,ENSG00000178999,ENSG00000138180,ENSG00000137807,ENSG00000122966,ENSG00000149503,ENSG00000135476,ENSG00000114346,ENSG00000011426
GO:BP	regulation of DNA primase activity	GO:1903932	1.16167e-05	4.93492	5	85	4	16205	ENSG00000131153,ENSG00000147536,ENSG00000101003,ENSG00000181938
GO:BP	positive regulation of DNA primase activity	GO:1903934	1.16167e-05	4.93492	5	85	4	16205	ENSG00000131153,ENSG00000147536,ENSG00000101003,ENSG00000181938
GO:BP	protein localization to chromosome, centromeric region	GO:0071459	1.22436e-05	4.91209	40	318	10	16205	ENSG00000167513,ENSG00000080986,ENSG00000115163,ENSG00000177602,ENSG00000178999,ENSG00000170312,ENSG00000040275,ENSG00000112742,ENSG00000031691,ENSG00000137812
GO:CC	midbody	GO:0030496	1.339e-05	4.87322	161	300	16	16964	ENSG00000087586,ENSG00000134690,ENSG00000166851,ENSG00000090889,ENSG00000161800,ENSG00000178999,ENSG00000138180,ENSG00000170312,ENSG00000117724,ENSG00000137807,ENSG00000149503,ENSG00000114346,ENSG00000198901,ENSG00000011426,ENSG00000134222,ENSG00000118193
KEGG	DNA replication	KEGG:03030	1.62186e-05	4.78999	36	181	9	8064	ENSG00000073111,ENSG00000168496,ENSG00000104738,ENSG00000198056,ENSG00000132646,ENSG00000076003,ENSG00000100297,ENSG00000163918,ENSG00000133119
GO:CC	spindle microtubule	GO:0005876	1.83794e-05	4.73567	82	317	12	16964	ENSG00000087586,ENSG00000166851,ENSG00000090889,ENSG00000178999,ENSG00000138160,ENSG00000154839,ENSG00000170312,ENSG00000165480,ENSG00000198901,ENSG00000134222,ENSG00000121621,ENSG00000186185
GO:BP	protein-DNA complex assembly	GO:0065004	2.13234e-05	4.67114	188	253	17	16205	ENSG00000188486,ENSG00000203760,ENSG00000213551,ENSG00000051180,ENSG00000104147,ENSG00000136938,ENSG00000164104,ENSG00000167670,ENSG00000167513,ENSG00000112312,ENSG00000093009,ENSG00000159259,ENSG00000115163,ENSG00000287080,ENSG00000117724,ENSG00000100206,ENSG00000123485
GO:BP	regulation of DNA biosynthetic process	GO:2000278	2.91889e-05	4.53478	109	198	12	16205	ENSG00000131153,ENSG00000132646,ENSG00000147536,ENSG00000101003,ENSG00000136982,ENSG00000181938,ENSG00000136997,ENSG00000163918,ENSG00000178999,ENSG00000102221,ENSG00000133119,ENSG00000117650
GO:BP	centrosome cycle	GO:0007098	3.11043e-05	4.50718	126	295	15	16205	ENSG00000166803,ENSG00000149554,ENSG00000123473,ENSG00000087586,ENSG00000166851,ENSG00000080986,ENSG00000162063,ENSG00000138160,ENSG00000170312,ENSG00000117650,ENSG00000129810,ENSG00000075702,ENSG00000142731,ENSG00000196584,ENSG00000012048
GO:BP	positive regulation of cell cycle G2/M phase transition	GO:1902751	3.60427e-05	4.44318	25	302	8	16205	ENSG00000112029,ENSG00000134057,ENSG00000143476,ENSG00000167325,ENSG00000164045,ENSG00000170312,ENSG00000176208,ENSG00000158402
GO:BP	mitotic spindle assembly	GO:0090307	3.74003e-05	4.42713	68	263	11	16205	ENSG00000072501,ENSG00000134690,ENSG00000166851,ENSG00000088325,ENSG00000090889,ENSG00000161800,ENSG00000178999,ENSG00000138160,ENSG00000137807,ENSG00000149503,ENSG00000198901
GO:BP	regulation of spindle checkpoint	GO:0090231	5.79015e-05	4.23731	21	248	7	16205	ENSG00000164109,ENSG00000134057,ENSG00000167513,ENSG00000134690,ENSG00000080986,ENSG00000178999,ENSG00000149503
GO:BP	regulation of mitotic cell cycle spindle assembly checkpoint	GO:0090266	5.79015e-05	4.23731	21	248	7	16205	ENSG00000164109,ENSG00000134057,ENSG00000167513,ENSG00000134690,ENSG00000080986,ENSG00000178999,ENSG00000149503
GO:BP	regulation of mitotic spindle checkpoint	GO:1903504	5.79015e-05	4.23731	21	248	7	16205	ENSG00000164109,ENSG00000134057,ENSG00000167513,ENSG00000134690,ENSG00000080986,ENSG00000178999,ENSG00000149503
GO:BP	attachment of mitotic spindle microtubules to kinetochore	GO:0051315	5.79015e-05	4.23731	21	248	7	16205	ENSG00000167513,ENSG00000134690,ENSG00000080986,ENSG00000178999,ENSG00000142945,ENSG00000143228,ENSG00000149503
GO:BP	DNA damage checkpoint signaling	GO:0000077	9.33969e-05	4.02967	111	312	14	16205	ENSG00000188486,ENSG00000149554,ENSG00000051180,ENSG00000092470,ENSG00000092853,ENSG00000166851,ENSG00000143476,ENSG00000140534,ENSG00000159147,ENSG00000170312,ENSG00000138376,ENSG00000154920,ENSG00000012048,ENSG00000151164
GO:CC	chromosome, telomeric region	GO:0000781	0.000114309	3.94192	155	126	10	16964	ENSG00000073111,ENSG00000168496,ENSG00000188486,ENSG00000104738,ENSG00000149554,ENSG00000132646,ENSG00000051180,ENSG00000076003,ENSG00000085840,ENSG00000100297
GO:BP	mitotic DNA integrity checkpoint signaling	GO:0044774	0.000129997	3.88607	80	312	12	16205	ENSG00000094804,ENSG00000149554,ENSG00000092853,ENSG00000166851,ENSG00000143476,ENSG00000140534,ENSG00000085840,ENSG00000159147,ENSG00000170312,ENSG00000154920,ENSG00000012048,ENSG00000151164
GO:BP	microtubule organizing center organization	GO:0031023	0.000131532	3.88097	140	295	15	16205	ENSG00000166803,ENSG00000149554,ENSG00000123473,ENSG00000087586,ENSG00000166851,ENSG00000080986,ENSG00000162063,ENSG00000138160,ENSG00000170312,ENSG00000117650,ENSG00000129810,ENSG00000075702,ENSG00000142731,ENSG00000196584,ENSG00000012048
GO:BP	positive regulation of cytokinesis	GO:0032467	0.000156181	3.80637	41	300	9	16205	ENSG00000094804,ENSG00000134690,ENSG00000161800,ENSG00000178999,ENSG00000137807,ENSG00000122966,ENSG00000149503,ENSG00000114346,ENSG00000118193
GO:BP	regulation of ubiquitin protein ligase activity	GO:1904666	0.000161982	3.79053	19	185	6	16205	ENSG00000164109,ENSG00000112029,ENSG00000166851,ENSG00000108106,ENSG00000175063,ENSG00000117399
GO:BP	mitotic G2 DNA damage checkpoint signaling	GO:0007095	0.000173786	3.75999	31	561	10	16205	ENSG00000149554,ENSG00000092853,ENSG00000166851,ENSG00000143476,ENSG00000140534,ENSG00000159147,ENSG00000170312,ENSG00000012048,ENSG00000081377,ENSG00000161010
GO:CC	NMS complex	GO:0031617	0.000253828	3.59546	10	318	5	16964	ENSG00000122952,ENSG00000080986,ENSG00000152253,ENSG00000143228,ENSG00000137812
GO:CC	chromosome passenger complex	GO:0032133	0.000317008	3.49893	6	248	4	16964	ENSG00000087586,ENSG00000134690,ENSG00000178999,ENSG00000149503
GO:BP	positive regulation of G2/M transition of mitotic cell cycle	GO:0010971	0.000323361	3.49031	22	302	7	16205	ENSG00000112029,ENSG00000134057,ENSG00000143476,ENSG00000167325,ENSG00000164045,ENSG00000170312,ENSG00000158402
GO:BP	establishment of mitotic spindle localization	GO:0040001	0.000348347	3.45799	33	296	8	16205	ENSG00000164109,ENSG00000186193,ENSG00000166851,ENSG00000080986,ENSG00000115163,ENSG00000040275,ENSG00000135476,ENSG00000121957
GO:BP	meiosis I cell cycle process	GO:0061982	0.000368253	3.43385	106	309	13	16205	ENSG00000051180,ENSG00000111247,ENSG00000164611,ENSG00000164045,ENSG00000071539,ENSG00000131747,ENSG00000129810,ENSG00000161860,ENSG00000100206,ENSG00000163535,ENSG00000154920,ENSG00000158402,ENSG00000085999
KEGG	Oocyte meiosis	KEGG:04114	0.00042982	3.36671	131	214	15	8064	ENSG00000072501,ENSG00000164109,ENSG00000112029,ENSG00000169679,ENSG00000134057,ENSG00000087586,ENSG00000157456,ENSG00000166851,ENSG00000164611,ENSG00000105173,ENSG00000117399,ENSG00000170312,ENSG00000129810,ENSG00000127564,ENSG00000175305
GO:CC	MCM complex	GO:0042555	0.000446035	3.35063	11	126	4	16964	ENSG00000073111,ENSG00000104738,ENSG00000076003,ENSG00000100297
GO:BP	non-membrane-bounded organelle assembly	GO:0140694	0.000614545	3.21145	330	296	22	16205	ENSG00000203760,ENSG00000072501,ENSG00000123473,ENSG00000134690,ENSG00000166851,ENSG00000088325,ENSG00000090889,ENSG00000161800,ENSG00000115163,ENSG00000178999,ENSG00000138160,ENSG00000117650,ENSG00000117724,ENSG00000137807,ENSG00000149503,ENSG00000075702,ENSG00000198901,ENSG00000142731,ENSG00000011426,ENSG00000076382,ENSG00000012048,ENSG00000121957
GO:BP	homologous recombination	GO:0035825	0.000693671	3.15885	61	309	10	16205	ENSG00000051180,ENSG00000111247,ENSG00000071539,ENSG00000131747,ENSG00000101773,ENSG00000100206,ENSG00000138376,ENSG00000154920,ENSG00000012048,ENSG00000085999
GO:BP	chromosome organization involved in meiotic cell cycle	GO:0070192	0.000757888	3.12039	53	274	9	16205	ENSG00000072501,ENSG00000051180,ENSG00000169679,ENSG00000071539,ENSG00000129810,ENSG00000156970,ENSG00000161860,ENSG00000100206,ENSG00000163535
GO:BP	positive regulation of cell division	GO:0051781	0.000804321	3.09457	49	300	9	16205	ENSG00000094804,ENSG00000134690,ENSG00000161800,ENSG00000178999,ENSG00000137807,ENSG00000122966,ENSG00000149503,ENSG00000114346,ENSG00000118193
GO:MF	histone kinase activity	GO:0035173	0.000972396	3.01216	18	196	5	17194	ENSG00000149554,ENSG00000087586,ENSG00000177602,ENSG00000178999,ENSG00000170312
GO:CC	condensin complex	GO:0000796	0.00107102	2.9702	8	230	4	16964	ENSG00000121152,ENSG00000146918,ENSG00000136824,ENSG00000109805
GO:BP	DNA replication preinitiation complex assembly	GO:0071163	0.00115216	2.93849	3	115	3	16205	ENSG00000167513,ENSG00000112312,ENSG00000093009
GO:BP	spindle localization	GO:0051653	0.00118144	2.92759	49	314	9	16205	ENSG00000164109,ENSG00000186193,ENSG00000166851,ENSG00000080986,ENSG00000115163,ENSG00000040275,ENSG00000135476,ENSG00000121957,ENSG00000066279
GO:BP	positive regulation of chromosome segregation	GO:0051984	0.00129595	2.88741	20	248	6	16205	ENSG00000094804,ENSG00000134057,ENSG00000167513,ENSG00000134690,ENSG00000178999,ENSG00000149503
GO:BP	DNA strand elongation involved in DNA replication	GO:0006271	0.00149284	2.82599	15	181	5	16205	ENSG00000104738,ENSG00000132646,ENSG00000101003,ENSG00000163918,ENSG00000133119
GO:MF	microtubule motor activity	GO:0003777	0.00151844	2.8186	63	317	9	17194	ENSG00000090889,ENSG00000142945,ENSG00000138160,ENSG00000163808,ENSG00000137807,ENSG00000186638,ENSG00000118193,ENSG00000121621,ENSG00000186185
GO:CC	centralspindlin complex	GO:0097149	0.00164758	2.78315	3	256	3	16964	ENSG00000161800,ENSG00000137807,ENSG00000114346
GO:BP	DNA-templated DNA replication maintenance of fidelity	GO:0045005	0.0016678	2.77786	54	295	9	16205	ENSG00000132646,ENSG00000051180,ENSG00000159147,ENSG00000183763,ENSG00000101773,ENSG00000138376,ENSG00000111602,ENSG00000154920,ENSG00000012048
GO:MF	helicase activity	GO:0004386	0.00178151	2.74921	103	250	10	17194	ENSG00000073111,ENSG00000104738,ENSG00000051180,ENSG00000136982,ENSG00000076003,ENSG00000100297,ENSG00000163918,ENSG00000133119,ENSG00000051341,ENSG00000160957
GO:BP	establishment of mitotic spindle orientation	GO:0000132	0.00178186	2.74913	28	296	7	16205	ENSG00000164109,ENSG00000186193,ENSG00000166851,ENSG00000080986,ENSG00000115163,ENSG00000040275,ENSG00000121957
GO:BP	positive regulation of spindle checkpoint	GO:0090232	0.00193589	2.71312	12	248	5	16205	ENSG00000164109,ENSG00000134690,ENSG00000080986,ENSG00000178999,ENSG00000149503
GO:BP	positive regulation of mitotic cell cycle spindle assembly checkpoint	GO:0090267	0.00193589	2.71312	12	248	5	16205	ENSG00000164109,ENSG00000134690,ENSG00000080986,ENSG00000178999,ENSG00000149503
GO:BP	mitotic DNA replication checkpoint signaling	GO:0033314	0.00226188	2.64553	10	125	4	16205	ENSG00000094804,ENSG00000092853,ENSG00000140534,ENSG00000085840
GO:BP	signal transduction in response to DNA damage	GO:0042770	0.00255628	2.59239	166	312	15	16205	ENSG00000188486,ENSG00000149554,ENSG00000051180,ENSG00000111206,ENSG00000092470,ENSG00000092853,ENSG00000166851,ENSG00000143476,ENSG00000140534,ENSG00000159147,ENSG00000170312,ENSG00000138376,ENSG00000154920,ENSG00000012048,ENSG00000151164
GO:MF	damaged DNA binding	GO:0003684	0.00305469	2.51503	54	303	8	17194	ENSG00000168496,ENSG00000132646,ENSG00000164104,ENSG00000127423,ENSG00000101773,ENSG00000051341,ENSG00000160957,ENSG00000109674
GO:CC	Ndc80 complex	GO:0031262	0.00334408	2.47572	4	205	3	16964	ENSG00000080986,ENSG00000152253,ENSG00000143228
GO:BP	positive regulation of ubiquitin protein ligase activity	GO:1904668	0.00426847	2.36973	9	418	5	16205	ENSG00000166851,ENSG00000108106,ENSG00000175063,ENSG00000117399,ENSG00000081377
GO:CC	mitotic checkpoint complex	GO:0033597	0.0043645	2.36007	4	224	3	16964	ENSG00000164109,ENSG00000117399,ENSG00000156970
GO:BP	cell cycle DNA replication initiation	GO:1902292	0.00457408	2.3397	5	85	3	16205	ENSG00000073111,ENSG00000104738,ENSG00000181938
GO:BP	nuclear cell cycle DNA replication initiation	GO:1902315	0.00457408	2.3397	5	85	3	16205	ENSG00000073111,ENSG00000104738,ENSG00000181938
GO:BP	mitotic DNA replication initiation	GO:1902975	0.00457408	2.3397	5	85	3	16205	ENSG00000073111,ENSG00000104738,ENSG00000181938
GO:BP	DNA synthesis involved in DNA repair	GO:0000731	0.00487971	2.31161	37	254	7	16205	ENSG00000166803,ENSG00000132646,ENSG00000143476,ENSG00000167325,ENSG00000133119,ENSG00000125319,ENSG00000100479
GO:BP	protein localization to chromosome	GO:0034502	0.00549534	2.26001	110	262	11	16205	ENSG00000146670,ENSG00000167513,ENSG00000166851,ENSG00000080986,ENSG00000115163,ENSG00000177602,ENSG00000178999,ENSG00000170312,ENSG00000040275,ENSG00000112742,ENSG00000031691
GO:MF	DNA replication origin binding	GO:0003688	0.00612315	2.21303	14	171	4	17194	ENSG00000094804,ENSG00000093009,ENSG00000085840,ENSG00000065328
GO:BP	mitotic DNA damage checkpoint signaling	GO:0044773	0.00622183	2.20608	76	312	10	16205	ENSG00000149554,ENSG00000092853,ENSG00000166851,ENSG00000143476,ENSG00000140534,ENSG00000159147,ENSG00000170312,ENSG00000154920,ENSG00000012048,ENSG00000151164
GO:BP	establishment of spindle localization	GO:0051293	0.00631922	2.19934	47	296	8	16205	ENSG00000164109,ENSG00000186193,ENSG00000166851,ENSG00000080986,ENSG00000115163,ENSG00000040275,ENSG00000135476,ENSG00000121957
GO:CC	nuclear ubiquitin ligase complex	GO:0000152	0.00650273	2.1869	46	295	7	16964	ENSG00000051180,ENSG00000108106,ENSG00000175063,ENSG00000117399,ENSG00000156970,ENSG00000138376,ENSG00000012048
GO:MF	cyclin-dependent protein serine/threonine kinase activator activity	GO:0061575	0.00655059	2.18372	10	75	3	17194	ENSG00000173207,ENSG00000134057,ENSG00000123975
GO:BP	establishment of spindle orientation	GO:0051294	0.00736984	2.13254	34	296	7	16205	ENSG00000164109,ENSG00000186193,ENSG00000166851,ENSG00000080986,ENSG00000115163,ENSG00000040275,ENSG00000121957
GO:BP	meiotic sister chromatid cohesion	GO:0051177	0.00779134	2.10839	14	274	5	16205	ENSG00000072501,ENSG00000169679,ENSG00000129810,ENSG00000156970,ENSG00000163535
GO:BP	meiosis II	GO:0007135	0.00779134	2.10839	14	274	5	16205	ENSG00000072501,ENSG00000169679,ENSG00000129810,ENSG00000156970,ENSG00000163535
GO:BP	meiotic sister chromatid segregation	GO:0045144	0.00779134	2.10839	14	274	5	16205	ENSG00000072501,ENSG00000169679,ENSG00000129810,ENSG00000156970,ENSG00000163535
GO:BP	meiosis II cell cycle process	GO:0061983	0.00779134	2.10839	14	274	5	16205	ENSG00000072501,ENSG00000169679,ENSG00000129810,ENSG00000156970,ENSG00000163535
GO:BP	negative regulation of DNA-templated DNA replication	GO:2000104	0.00793192	2.10062	14	275	5	16205	ENSG00000112029,ENSG00000167513,ENSG00000112312,ENSG00000159147,ENSG00000111602
GO:BP	negative regulation of DNA replication	GO:0008156	0.00929827	2.0316	28	132	5	16205	ENSG00000094804,ENSG00000112029,ENSG00000167513,ENSG00000112312,ENSG00000159147
GO:CC	kinesin complex	GO:0005871	0.0103415	1.98542	46	317	7	16964	ENSG00000142945,ENSG00000138160,ENSG00000163808,ENSG00000137807,ENSG00000118193,ENSG00000121621,ENSG00000186185
GO:BP	meiosis I	GO:0007127	0.0105217	1.97791	100	309	11	16205	ENSG00000051180,ENSG00000111247,ENSG00000164611,ENSG00000071539,ENSG00000131747,ENSG00000129810,ENSG00000161860,ENSG00000100206,ENSG00000163535,ENSG00000154920,ENSG00000085999
GO:BP	mitotic chromosome condensation	GO:0007076	0.0134468	1.87138	18	230	5	16205	ENSG00000146670,ENSG00000121152,ENSG00000166851,ENSG00000136824,ENSG00000109805
GO:BP	positive regulation of cell cycle checkpoint	GO:1901978	0.0142059	1.84753	17	248	5	16205	ENSG00000164109,ENSG00000134690,ENSG00000080986,ENSG00000178999,ENSG00000149503
GO:CC	microtubule associated complex	GO:0005875	0.0150193	1.82335	153	317	12	16964	ENSG00000087586,ENSG00000134690,ENSG00000178999,ENSG00000142945,ENSG00000138160,ENSG00000163808,ENSG00000137807,ENSG00000119333,ENSG00000149503,ENSG00000118193,ENSG00000121621,ENSG00000186185
GO:BP	regulation of ubiquitin-protein transferase activity	GO:0051438	0.0152361	1.81713	49	224	7	16205	ENSG00000164109,ENSG00000112029,ENSG00000166851,ENSG00000108106,ENSG00000175063,ENSG00000117399,ENSG00000156970
GO:CC	serine/threonine protein kinase complex	GO:1902554	0.0152535	1.81663	126	214	9	16964	ENSG00000173207,ENSG00000134057,ENSG00000123975,ENSG00000157456,ENSG00000145386,ENSG00000162063,ENSG00000105173,ENSG00000170312,ENSG00000175305
GO:BP	regulation of response to DNA damage stimulus	GO:2001020	0.0159265	1.79788	284	295	18	16205	ENSG00000188486,ENSG00000149554,ENSG00000132646,ENSG00000051180,ENSG00000112029,ENSG00000111206,ENSG00000092470,ENSG00000111247,ENSG00000136997,ENSG00000175643,ENSG00000185480,ENSG00000127423,ENSG00000101773,ENSG00000051341,ENSG00000138376,ENSG00000111602,ENSG00000165490,ENSG00000012048
GO:BP	response to radiation	GO:0009314	0.0160186	1.79538	309	147	13	16205	ENSG00000166803,ENSG00000168496,ENSG00000188486,ENSG00000149554,ENSG00000072501,ENSG00000132646,ENSG00000051180,ENSG00000111247,ENSG00000143476,ENSG00000140534,ENSG00000136997,ENSG00000164045,ENSG00000178999
GO:CC	site of DNA damage	GO:0090734	0.0172709	1.76268	100	275	9	16964	ENSG00000188486,ENSG00000051180,ENSG00000092470,ENSG00000183763,ENSG00000127423,ENSG00000094916,ENSG00000101773,ENSG00000125319,ENSG00000111602
GO:CC	nuclear replication fork	GO:0043596	0.0177796	1.75008	37	292	6	16964	ENSG00000198056,ENSG00000132646,ENSG00000065328,ENSG00000198554,ENSG00000111602,ENSG00000154920
GO:MF	protein kinase regulator activity	GO:0019887	0.017994	1.74487	194	248	12	17194	ENSG00000173207,ENSG00000134057,ENSG00000123975,ENSG00000157456,ENSG00000088325,ENSG00000145386,ENSG00000162063,ENSG00000105173,ENSG00000123080,ENSG00000175305,ENSG00000122966,ENSG00000149503
GO:CC	condensed nuclear chromosome	GO:0000794	0.0272424	1.56475	54	312	7	16964	ENSG00000149554,ENSG00000072501,ENSG00000051180,ENSG00000161860,ENSG00000100206,ENSG00000012048,ENSG00000151164
GO:MF	DNA clamp loader activity	GO:0003689	0.027251	1.56462	7	181	3	17194	ENSG00000136982,ENSG00000163918,ENSG00000133119
GO:MF	microtubule binding	GO:0008017	0.0274749	1.56106	239	317	15	17194	ENSG00000166851,ENSG00000088325,ENSG00000161800,ENSG00000142945,ENSG00000154839,ENSG00000163808,ENSG00000137807,ENSG00000128944,ENSG00000139734,ENSG00000198901,ENSG00000134222,ENSG00000076382,ENSG00000118193,ENSG00000121621,ENSG00000186185
GO:CC	Ctf18 RFC-like complex	GO:0031390	0.0311949	1.50592	8	181	3	16964	ENSG00000136982,ENSG00000163918,ENSG00000133119
GO:CC	protein kinase complex	GO:1902911	0.0329662	1.48193	139	214	9	16964	ENSG00000173207,ENSG00000134057,ENSG00000123975,ENSG00000157456,ENSG00000145386,ENSG00000162063,ENSG00000105173,ENSG00000170312,ENSG00000175305
GO:BP	chromosome condensation	GO:0030261	0.0345678	1.46133	36	230	6	16205	ENSG00000146670,ENSG00000121152,ENSG00000166851,ENSG00000136824,ENSG00000131747,ENSG00000109805
GO:CC	heterochromatin	GO:0000792	0.0368163	1.43396	49	248	6	16964	ENSG00000164032,ENSG00000092470,ENSG00000137309,ENSG00000276043,ENSG00000094916,ENSG00000149503
GO:BP	positive regulation of mitotic sister chromatid separation	GO:1901970	0.0392288	1.40639	20	255	5	16205	ENSG00000167513,ENSG00000134690,ENSG00000178999,ENSG00000149503,ENSG00000135476
GO:BP	protein K6-linked ubiquitination	GO:0085020	0.0417501	1.37934	9	295	4	16205	ENSG00000108106,ENSG00000077152,ENSG00000138376,ENSG00000012048
GO:BP	deoxyribonucleotide biosynthetic process	GO:0009263	0.0420176	1.37657	11	233	4	16205	ENSG00000176890,ENSG00000128951,ENSG00000167325,ENSG00000171848
GO:BP	2'-deoxyribonucleotide biosynthetic process	GO:0009265	0.0420176	1.37657	11	233	4	16205	ENSG00000176890,ENSG00000128951,ENSG00000167325,ENSG00000171848
GO:BP	deoxyribose phosphate biosynthetic process	GO:0046385	0.0420176	1.37657	11	233	4	16205	ENSG00000176890,ENSG00000128951,ENSG00000167325,ENSG00000171848
GO:BP	mitotic sister chromatid cohesion	GO:0007064	0.0420991	1.37573	25	203	5	16205	ENSG00000072501,ENSG00000146670,ENSG00000136982,ENSG00000177602,ENSG00000129810
GO:BP	regulation of spindle organization	GO:0090224	0.0449011	1.34774	44	296	7	16205	ENSG00000123473,ENSG00000166851,ENSG00000088325,ENSG00000013810,ENSG00000134222,ENSG00000076382,ENSG00000121957
GO:MF	folic acid binding	GO:0005542	0.0467932	1.32982	7	217	3	17194	ENSG00000176890,ENSG00000228716,ENSG00000173638
GO:CC	BRCA1-C complex	GO:0070533	0.0485716	1.31362	6	295	3	16964	ENSG00000101773,ENSG00000138376,ENSG00000012048
GO:BP	centromere complex assembly	GO:0034508	0.0489324	1.3104	21	253	5	16205	ENSG00000203760,ENSG00000104147,ENSG00000115163,ENSG00000117724,ENSG00000123485
